# Supplementary material for: 1-Allyl-5-nitro-1H-benzimidazol-2(3H)-one
Source: Acta Crystallogr Sect E Struct Rep Online. 2013 Feb 23;69(Pt 3):o431. doi: 10.1107/S1600536813004790 (PMC3588436; doi:10.1107/S1600536813004790)
Supplement: Supplementary file 1 [file e-69-0o431-sup1.cif]

##############################################################################
#                                                                            #
# This CIF contains the data in a paper accepted for publication in          #
# Acta Crystallographica Section E. It conforms to the requirements of       #
# Notes for Authors for Acta Crystallographica Section E, and has been       #
# peer reviewed under the auspices of the IUCr Commission on Journals.       #
#                                                                            #
# Full details of the Crystallographic Information File format               #
# are given in the paper "The Crystallographic Information File (CIF):       #
# a New Standard Archive File for Crystallography" by S. R. Hall, F. H.      #
# Allen and I. D. Brown [Acta Cryst. (1991), A47, 655-685].                  #
#                                                                            #
# The current version of the core CIF dictionary is obtainable from          #
# ftp://ftp.iucr.org/pub/cif_core.dic.                                       #
#                                                                            #
# Software is freely available for graphical display of the structure(s)     #
# in this CIF. For information consult the CIF software page                 #
# http://www.iucr.org/resources/cif/software.                                #
#                                                                            #
# This file may be used for bona fide research purposes within the           #
# scientific community so long as proper attribution is given to the journal # 
# article from which it was obtained.                                        #
#                                                                            #
##############################################################################
data_I
_audit_creation_method     SHELXL-97
_chemical_name_systematic
;
1-Allyl-5-nitro-1<i>H</i>-benzimidazol-2(3<i>H</i>)-one
;
_chemical_name_common     ?
_chemical_formula_moiety     'C10 H9 N3 O3'
_chemical_formula_sum     'C10 H9 N3 O3'
_chemical_formula_iupac     'C10 H9 N3 O3'
_chemical_formula_weight     219.20
_chemical_melting_point     ?
_symmetry_cell_setting     orthorhombic
_symmetry_space_group_name_H-M     'P b c a'
_symmetry_space_group_name_Hall     '-P 2ac 2ab'
loop_
    _symmetry_equiv_pos_as_xyz
    'x, y, z'
    '-x+1/2, -y, z+1/2'
    'x+1/2, -y+1/2, -z'
    '-x, y+1/2, -z+1/2'
    '-x, -y, -z'
    'x-1/2, y, -z-1/2'
    '-x-1/2, y-1/2, z'
    'x, -y-1/2, z-1/2'
_cell_length_a     8.3246(3)
_cell_length_b     14.9567(6)
_cell_length_c     16.4461(7)
_cell_angle_alpha     90.00
_cell_angle_beta     90.00
_cell_angle_gamma     90.00
_cell_volume     2047.68(14)
_cell_formula_units_Z     8
_cell_measurement_reflns_used     1940
_cell_measurement_theta_min     2.99
_cell_measurement_theta_max     25.68
_cell_measurement_temperature     296(2)
_exptl_crystal_description     Block
_exptl_crystal_colour     colourless
_exptl_crystal_size_max     0.46
_exptl_crystal_size_mid     0.31
_exptl_crystal_size_min     0.18
_exptl_crystal_density_diffrn     1.422
_exptl_crystal_density_meas     ?
_exptl_crystal_density_method     'not measured'
_exptl_crystal_F_000     912
_exptl_absorpt_coefficient_mu     0.108
_exptl_absorpt_correction_type     none
_exptl_absorpt_process_details     ?
_exptl_absorpt_correction_T_min     .
_exptl_absorpt_correction_T_max     .
_exptl_special_details     ?
_diffrn_ambient_temperature     296(2)
_diffrn_radiation_type     MoK\a
_diffrn_radiation_wavelength     0.71073
_diffrn_radiation_source     'fine-focus sealed tube'
_diffrn_radiation_monochromator     graphite
_diffrn_measurement_device_type     'Bruker X8 APEXII area-detector'
_diffrn_measurement_method     '\f and \w scans'
_diffrn_reflns_number     12145
_diffrn_reflns_av_R_equivalents     0.0298
_diffrn_reflns_av_sigmaI/netI     0.0199
_diffrn_reflns_theta_min     2.99
_diffrn_reflns_theta_max     25.68
_diffrn_reflns_theta_full     25.68
_diffrn_measured_fraction_theta_max     0.999
_diffrn_measured_fraction_theta_full     0.999
_diffrn_reflns_limit_h_min     -10
_diffrn_reflns_limit_h_max     5
_diffrn_reflns_limit_k_min     -17
_diffrn_reflns_limit_k_max     18
_diffrn_reflns_limit_l_min     -20
_diffrn_reflns_limit_l_max     17
_refine_special_details
;
Refinement of <i>F</i>^2^ against all reflections. The weighted <i>R</i>-factor
<i>wR</i> and goodness of fit <i>S</i> are based on <i>F</i>^2^, conventional
<i>R</i>-factors <i>R</i> are based on <i>F</i>, with <i>F</i> set to zero for
negative <i>F</i>^2^. The threshold expression of <i>F</i>^2^ >
\s(<i>F</i>^2^) is used only for calculating <i>R</i>-factors(gt) <i>etc</i>.
and is not relevant to the choice of reflections for refinement.
<i>R</i>-factors based on <i>F</i>^2^ are statistically about twice as large
as those based on <i>F</i>, and <i>R</i>- factors based on all data will be
even larger.
;
_reflns_number_total     1940
_reflns_number_gt     1483
_reflns_threshold_expression     I>2\s(I)
_refine_ls_structure_factor_coef     Fsqd
_refine_ls_matrix_type     full
_refine_ls_R_factor_all     0.0725
_refine_ls_R_factor_gt     0.0565
_refine_ls_wR_factor_gt     0.1533
_refine_ls_wR_factor_ref     0.1681
_refine_ls_goodness_of_fit_ref     1.046
_refine_ls_restrained_S_all     1.046
_refine_ls_number_reflns     1940
_refine_ls_number_parameters     145
_refine_ls_number_restraints     0
_refine_ls_hydrogen_treatment     constr
_refine_ls_weighting_scheme     calc
_refine_ls_weighting_details
         'calc w=1/[\s^2^(Fo^2^)+(0.0827P)^2^+1.3415P] where P=(Fo^2^+2Fc^2^)/3'
_atom_sites_solution_hydrogens     geom
_atom_sites_solution_primary     direct
_atom_sites_solution_secondary     difmap
_refine_ls_shift/su_max     0.000
_refine_ls_shift/su_mean     0.000
_refine_diff_density_max     0.599
_refine_diff_density_min     -0.383
_refine_ls_extinction_method     none
_refine_ls_extinction_coef     ?
loop_
    _atom_type_symbol
    _atom_type_description
    _atom_type_scat_dispersion_real
    _atom_type_scat_dispersion_imag
    _atom_type_scat_source
    'C' 'C' 0.0033 0.0000
                         'International Tables Vol C Tables 4.2.6.8 and 6.1.1.4'
    'H' 'H' 0.0000 0.0000
                         'International Tables Vol C Tables 4.2.6.8 and 6.1.1.4'
    'N' 'N' 0.0061 0.0000
                         'International Tables Vol C Tables 4.2.6.8 and 6.1.1.4'
    'O' 'O' 0.0106 0.0000
                         'International Tables Vol C Tables 4.2.6.8 and 6.1.1.4'
_computing_data_collection     'APEX2 (Bruker, 2009)'
_computing_cell_refinement     'SAINT (Bruker, 2009)'
_computing_data_reduction     'SAINT (Bruker, 2009)'
_computing_structure_solution     'SHELXS97 (Sheldrick, 2008)'
_computing_structure_refinement     'SHELXL97 (Sheldrick, 2008)'
_computing_molecular_graphics     'ORTEP-3 for Windows (Farrugia, 2012)'
_computing_publication_material
                               'PLATON (Spek, 2009) and publCIF (Westrip, 2010)'
loop_
    _atom_site_type_symbol
    _atom_site_label
    _atom_site_fract_x
    _atom_site_fract_y
    _atom_site_fract_z
    _atom_site_U_iso_or_equiv
    _atom_site_adp_type
    _atom_site_calc_flag
    _atom_site_refinement_flags
    _atom_site_occupancy
    _atom_site_symmetry_multiplicity
    _atom_site_disorder_assembly
    _atom_site_disorder_group
    C C1 0.1801(3) -0.05403(17) 0.37164(15) 0.0479(6) Uani d . 1 1 . .
    C C2 0.1529(3) 0.02563(16) 0.41211(15) 0.0469(6) Uani d . 1 1 . .
    H H2 0.0502 0.0439 0.4269 0.056 Uiso calc R 1 1 . .
    C C3 0.2866(3) 0.07620(16) 0.42913(14) 0.0433(6) Uani d . 1 1 . .
    C C4 0.4416(3) 0.04786(16) 0.40696(14) 0.0432(6) Uani d . 1 1 . .
    C C5 0.4658(3) -0.03268(18) 0.36771(16) 0.0517(6) Uani d . 1 1 . .
    H H5 0.5685 -0.0516 0.3538 0.062 Uiso calc R 1 1 . .
    C C6 0.3328(3) -0.08415(18) 0.34984(16) 0.0532(6) Uani d . 1 1 . .
    H H6 0.3449 -0.1387 0.3234 0.064 Uiso calc R 1 1 . .
    C C7 0.4612(3) 0.18307(17) 0.46777(15) 0.0470(6) Uani d . 1 1 . .
    C C8 0.7198(3) 0.11726(18) 0.41762(15) 0.0505(6) Uani d . 1 1 . .
    H H8A 0.7613 0.0567 0.4152 0.061 Uiso calc R 1 1 . .
    H H8B 0.7714 0.1474 0.4628 0.061 Uiso calc R 1 1 . .
    C C9 0.7608(4) 0.1651(3) 0.3401(2) 0.0817(10) Uani d . 1 1 . .
    H H9 0.7305 0.2249 0.3380 0.098 Uiso calc R 1 1 . .
    C C10 0.8257(7) 0.1378(4) 0.2815(3) 0.1325(19) Uani d . 1 1 . .
    H H10A 0.8593 0.0786 0.2794 0.159 Uiso calc R 1 1 . .
    H H10B 0.8434 0.1755 0.2375 0.159 Uiso calc R 1 1 . .
    N N1 0.0402(3) -0.10842(16) 0.34996(15) 0.0589(6) Uani d . 1 1 . .
    N N2 0.3035(2) 0.15796(14) 0.46649(13) 0.0506(6) Uani d . 1 1 . .
    H H2N 0.2257 0.1889 0.4863 0.061 Uiso calc R 1 1 . .
    N N3 0.5459(2) 0.11428(13) 0.43179(12) 0.0455(5) Uani d . 1 1 . .
    O O1 0.0603(3) -0.17533(15) 0.30908(16) 0.0871(8) Uani d . 1 1 . .
    O O2 -0.0927(2) -0.08426(14) 0.37286(15) 0.0746(7) Uani d . 1 1 . .
    O O3 0.5177(2) 0.25247(13) 0.49549(13) 0.0607(5) Uani d . 1 1 . .
loop_
    _atom_site_aniso_label
    _atom_site_aniso_U_11
    _atom_site_aniso_U_22
    _atom_site_aniso_U_33
    _atom_site_aniso_U_12
    _atom_site_aniso_U_13
    _atom_site_aniso_U_23
    C1 0.0473(13) 0.0443(14) 0.0521(13) -0.0050(11) 0.0021(10) -0.0018(11)
    C2 0.0375(12) 0.0459(14) 0.0573(14) 0.0000(10) 0.0064(10) -0.0019(11)
    C3 0.0391(12) 0.0427(13) 0.0479(13) 0.0012(10) 0.0048(9) -0.0019(10)
    C4 0.0395(12) 0.0459(13) 0.0441(12) 0.0020(10) 0.0034(9) -0.0012(10)
    C5 0.0453(13) 0.0507(15) 0.0592(15) 0.0083(11) 0.0064(11) -0.0064(12)
    C6 0.0573(15) 0.0438(14) 0.0584(15) 0.0040(11) 0.0039(12) -0.0081(11)
    C7 0.0381(12) 0.0489(14) 0.0541(14) -0.0002(10) 0.0035(10) -0.0042(11)
    C8 0.0331(12) 0.0633(16) 0.0551(14) 0.0048(11) 0.0010(10) -0.0028(12)
    C9 0.0555(17) 0.110(3) 0.080(2) 0.0014(18) 0.0127(16) 0.012(2)
    C10 0.181(5) 0.122(4) 0.094(3) 0.021(4) 0.050(3) 0.018(3)
    N1 0.0592(14) 0.0470(13) 0.0704(15) -0.0068(10) 0.0009(11) -0.0055(11)
    N2 0.0353(10) 0.0469(12) 0.0695(13) -0.0001(8) 0.0088(9) -0.0147(10)
    N3 0.0332(10) 0.0492(12) 0.0542(12) -0.0002(8) 0.0036(8) -0.0051(9)
    O1 0.0777(15) 0.0703(15) 0.1133(18) -0.0149(11) 0.0075(13) -0.0401(13)
    O2 0.0483(11) 0.0586(13) 0.1169(18) -0.0083(9) 0.0026(11) -0.0109(11)
    O3 0.0435(9) 0.0561(11) 0.0825(13) -0.0072(8) 0.0022(9) -0.0194(9)
_geom_special_details
;
All e.s.d.'s (except the e.s.d. in the dihedral angle between two l.s. planes)
are estimated using the full covariance matrix. The cell e.s.d.'s are taken
into account individually in the estimation of e.s.d.'s in distances, angles
and torsion angles; correlations between e.s.d.'s in cell parameters are only
used when they are defined by crystal symmetry. An approximate (isotropic)
treatment of cell e.s.d.'s is used for estimating e.s.d.'s involving l.s.
planes.
;
loop_
    _geom_bond_atom_site_label_1
    _geom_bond_atom_site_label_2
    _geom_bond_site_symmetry_2
    _geom_bond_distance
    _geom_bond_publ_flag
    C1 C2 . 1.383(3) ?
    C1 C6 . 1.396(4) ?
    C1 N1 . 1.465(3) ?
    C2 C3 . 1.374(3) ?
    C2 H2 . 0.9300 ?
    C3 N2 . 1.376(3) ?
    C3 C4 . 1.407(3) ?
    C4 N3 . 1.381(3) ?
    C4 C5 . 1.381(3) ?
    C5 C6 . 1.380(4) ?
    C5 H5 . 0.9300 ?
    C6 H6 . 0.9300 ?
    C7 O3 . 1.228(3) ?
    C7 N2 . 1.365(3) ?
    C7 N3 . 1.381(3) ?
    C8 N3 . 1.467(3) ?
    C8 C9 . 1.501(4) ?
    C8 H8A . 0.9700 ?
    C8 H8B . 0.9700 ?
    C9 C10 . 1.177(5) ?
    C9 H9 . 0.9300 ?
    C10 H10A . 0.9300 ?
    C10 H10B . 0.9300 ?
    N1 O1 . 1.217(3) ?
    N1 O2 . 1.223(3) ?
    N2 H2N . 0.8600 ?
loop_
    _geom_angle_atom_site_label_1
    _geom_angle_atom_site_label_2
    _geom_angle_atom_site_label_3
    _geom_angle_site_symmetry_1
    _geom_angle_site_symmetry_3
    _geom_angle
    _geom_angle_publ_flag
    C2 C1 C6 . . 123.4(2) ?
    C2 C1 N1 . . 117.7(2) ?
    C6 C1 N1 . . 118.8(2) ?
    C3 C2 C1 . . 116.1(2) ?
    C3 C2 H2 . . 122.0 ?
    C1 C2 H2 . . 122.0 ?
    C2 C3 N2 . . 131.5(2) ?
    C2 C3 C4 . . 121.6(2) ?
    N2 C3 C4 . . 106.84(19) ?
    N3 C4 C5 . . 132.4(2) ?
    N3 C4 C3 . . 106.5(2) ?
    C5 C4 C3 . . 121.2(2) ?
    C6 C5 C4 . . 118.0(2) ?
    C6 C5 H5 . . 121.0 ?
    C4 C5 H5 . . 121.0 ?
    C5 C6 C1 . . 119.7(2) ?
    C5 C6 H6 . . 120.1 ?
    C1 C6 H6 . . 120.1 ?
    O3 C7 N2 . . 127.4(2) ?
    O3 C7 N3 . . 126.4(2) ?
    N2 C7 N3 . . 106.2(2) ?
    N3 C8 C9 . . 111.9(2) ?
    N3 C8 H8A . . 109.2 ?
    C9 C8 H8A . . 109.2 ?
    N3 C8 H8B . . 109.2 ?
    C9 C8 H8B . . 109.2 ?
    H8A C8 H8B . . 107.9 ?
    C10 C9 C8 . . 129.3(4) ?
    C10 C9 H9 . . 115.3 ?
    C8 C9 H9 . . 115.3 ?
    C9 C10 H10A . . 120.0 ?
    C9 C10 H10B . . 120.0 ?
    H10A C10 H10B . . 120.0 ?
    O1 N1 O2 . . 122.5(2) ?
    O1 N1 C1 . . 118.8(2) ?
    O2 N1 C1 . . 118.7(2) ?
    C7 N2 C3 . . 110.48(19) ?
    C7 N2 H2N . . 124.8 ?
    C3 N2 H2N . . 124.8 ?
    C7 N3 C4 . . 109.99(19) ?
    C7 N3 C8 . . 123.3(2) ?
    C4 N3 C8 . . 126.5(2) ?
loop_
    _geom_torsion_atom_site_label_1
    _geom_torsion_atom_site_label_2
    _geom_torsion_atom_site_label_3
    _geom_torsion_atom_site_label_4
    _geom_torsion_site_symmetry_1
    _geom_torsion_site_symmetry_2
    _geom_torsion_site_symmetry_3
    _geom_torsion_site_symmetry_4
    _geom_torsion
    _geom_torsion_publ_flag
    C6 C1 C2 C3 . . . . 1.2(4) ?
    N1 C1 C2 C3 . . . . -178.0(2) ?
    C1 C2 C3 N2 . . . . 178.7(2) ?
    C1 C2 C3 C4 . . . . -0.4(4) ?
    C2 C3 C4 N3 . . . . 179.1(2) ?
    N2 C3 C4 N3 . . . . -0.2(3) ?
    C2 C3 C4 C5 . . . . -0.6(4) ?
    N2 C3 C4 C5 . . . . -179.9(2) ?
    N3 C4 C5 C6 . . . . -178.8(2) ?
    C3 C4 C5 C6 . . . . 0.9(4) ?
    C4 C5 C6 C1 . . . . -0.1(4) ?
    C2 C1 C6 C5 . . . . -1.0(4) ?
    N1 C1 C6 C5 . . . . 178.2(2) ?
    N3 C8 C9 C10 . . . . -117.9(5) ?
    C2 C1 N1 O1 . . . . 174.6(3) ?
    C6 C1 N1 O1 . . . . -4.6(4) ?
    C2 C1 N1 O2 . . . . -4.6(4) ?
    C6 C1 N1 O2 . . . . 176.2(3) ?
    O3 C7 N2 C3 . . . . 179.0(2) ?
    N3 C7 N2 C3 . . . . -1.3(3) ?
    C2 C3 N2 C7 . . . . -178.3(3) ?
    C4 C3 N2 C7 . . . . 0.9(3) ?
    O3 C7 N3 C4 . . . . -179.1(2) ?
    N2 C7 N3 C4 . . . . 1.2(3) ?
    O3 C7 N3 C8 . . . . -3.4(4) ?
    N2 C7 N3 C8 . . . . 176.9(2) ?
    C5 C4 N3 C7 . . . . 179.1(3) ?
    C3 C4 N3 C7 . . . . -0.6(3) ?
    C5 C4 N3 C8 . . . . 3.5(4) ?
    C3 C4 N3 C8 . . . . -176.1(2) ?
    C9 C8 N3 C7 . . . . -84.0(3) ?
    C9 C8 N3 C4 . . . . 90.9(3) ?
loop_
    _geom_hbond_atom_site_label_D
    _geom_hbond_atom_site_label_H
    _geom_hbond_atom_site_label_A
    _geom_hbond_site_symmetry_A
    _geom_hbond_distance_DH
    _geom_hbond_distance_HA
    _geom_hbond_distance_DA
    _geom_hbond_angle_DHA
    N2 H2N O3 3_456 0.86 1.96 2.801(3) 164
data_global
_journal_date_recd_electronic     2013-02-18
_journal_date_accepted     2013-02-19
_journal_name_full     'Acta Crystallographica, Section E'
_journal_year     2013
_journal_volume     69
_journal_issue      3
_journal_page_first     o431
_journal_page_last     o431
_journal_paper_category     QO
_journal_paper_doi     10.1107/S1600536813004790
_journal_coeditor_code     TK5200
_publ_contact_author
;
Youn\`es Ouzidan
Laboratoire de Chimie Organique Appliqu\'ee, Universit\'e Sidi Mohamed
Ben Abdallah, Facult\'e des Sciences et Techniques, Route d'immouzzer,
BP 2202 F\`es, Morocco
;
_publ_contact_author_email     ouzidan@yahoo.fr
_publ_contact_author_fax     '212 537 77 54 40'
_publ_contact_author_phone     '212 537 77 54 40'
_publ_section_title
;
1-Allyl-5-nitro-1<i>H</i>-benzimidazol-2(3<i>H</i>)-one
;
loop_
    _publ_author_name
    _publ_author_address
    'Ouzidan , Youn\`es'
;
Laboratoire de Chimie Organique Appliqu\'ee,
Universit\'e Sidi Mohamed Ben Abdallah, Facult\'e des Sciences et Techniques,
Route d'immouzzer,
BP 2202 F\`es, Morocco
;
    'Kandri Rodi, Youssef'
;
Laboratoire de Chimie Organique Appliqu\'ee,
Universit\'e Sidi Mohamed Ben Abdallah, Facult\'e des Sciences et Techniques,
Route d'immouzzer,
BP 2202 F\`es, Morocco
;
    'Kandri Rodi, Adiba'
;
Laboratoire de Chimie Organique Appliqu\'ee,
Universit\'e Sidi Mohamed Ben Abdallah, Facult\'e des Sciences et Techniques,
Route d'immouzzer,
BP 2202 F\`es, Morocco
;
    'Essassi, El Mokhtar'
;
Laboratoire de Chimie Organique H\'et\'erocyclique URAC21,
Facult\'e des Sciences, Universit\'e Mohammed V-Agdal, Avenue Ibn Battouta,
BP 1014, Rabat, Morocco
INANOTECH (Institute of Nanomaterials and Nanotechnology),
MAScIR, Av. de l'Arm\'ee Royale, Rabat, Morocco
;
    'Saadi, Mohamed'
;
Laboratoire de Chimie du Solide Appliqu\'ee, Facult\'e des Sciences,
Universit\'e Mohammed V-Agdal, Avenue Ibn Battouta, BP 1014, Rabat, Morocco
;
    'El Ammari, Lahcen'
;
Laboratoire de Chimie du Solide Appliqu\'ee, Facult\'e des Sciences,
Universit\'e Mohammed V-Agdal, Avenue Ibn Battouta, BP 1014, Rabat, Morocco
;
_iucr_refine_instructions_details
;
TITL EL_D50_DRX5 in Pbca
CELL  0.71073   8.3246  14.9567  16.4461   90.000   90.000   90.000
ZERR     8.00   0.0003   0.0006   0.0007    0.000    0.000    0.000
LATT   1
SYMM  1/2 - X, - Y, 1/2 + Z
SYMM  1/2 + X, 1/2 - Y, - Z
SYMM  - X, 1/2 + Y, 1/2 - Z
SFAC  C    H    N    O
UNIT  80   72   24   24
MERG   2
OMIT     0   0   2
SHEL 40 0.82
FMAP   2
PLAN   10
ACTA
conf
BOND
BOND   $H
HTAB  2.6
HTAB N2 O3_$1
eqiv $1 x-1/2, -y+1/2, -z+1
L.S.  10
WGHT      0.0827      1.3415
FVAR       0.13169
MOLE    1
C1    1    0.180102   -0.054027    0.371638    11.00000    0.04733    0.04432 =
         0.05215   -0.00185    0.00208   -0.00504
C2    1    0.152943    0.025632    0.412108    11.00000    0.03748    0.04593 =
         0.05731   -0.00188    0.00643   -0.00004
AFIX  43
H2    2    0.050243    0.043894    0.426925    11.00000   -1.20000
AFIX   0
C3    1    0.286585    0.076196    0.429134    11.00000    0.03909    0.04274 =
         0.04793   -0.00188    0.00478    0.00124
C4    1    0.441641    0.047859    0.406955    11.00000    0.03948    0.04592 =
         0.04414   -0.00120    0.00335    0.00204
C5    1    0.465786   -0.032678    0.367714    11.00000    0.04534    0.05066 =
         0.05923   -0.00639    0.00644    0.00834
AFIX  43
H5    2    0.568547   -0.051643    0.353760    11.00000   -1.20000
AFIX   0
C6    1    0.332805   -0.084152    0.349842    11.00000    0.05728    0.04384 =
         0.05837   -0.00809    0.00393    0.00405
AFIX  43
H6    2    0.344907   -0.138690    0.323381    11.00000   -1.20000
AFIX   0
C7    1    0.461179    0.183067    0.467772    11.00000    0.03812    0.04894 =
         0.05405   -0.00416    0.00354   -0.00018
C8    1    0.719827    0.117259    0.417617    11.00000    0.03310    0.06334 =
         0.05505   -0.00276    0.00105    0.00480
AFIX  23
H8A   2    0.761289    0.056708    0.415198    11.00000   -1.20000
H8B   2    0.771423    0.147385    0.462850    11.00000   -1.20000
AFIX   0
C9    1    0.760808    0.165092    0.340102    11.00000    0.05547    0.10967 =
         0.07999    0.01219    0.01273    0.00136
AFIX  43
H9    2    0.730547    0.224904    0.338037    11.00000   -1.20000
AFIX   0
C10   1    0.825735    0.137807    0.281546    11.00000    0.18128    0.12233 =
         0.09384    0.01819    0.05022    0.02049
AFIX  93
H10A  2    0.859347    0.078557    0.279362    11.00000   -1.20000
H10B  2    0.843412    0.175504    0.237474    11.00000   -1.20000
AFIX   0
N1    3    0.040204   -0.108418    0.349959    11.00000    0.05922    0.04697 =
         0.07039   -0.00551    0.00094   -0.00679
N2    3    0.303508    0.157957    0.466492    11.00000    0.03533    0.04688 =
         0.06950   -0.01468    0.00880   -0.00010
AFIX  43
H2N   2    0.225696    0.188907    0.486264    11.00000   -1.20000
AFIX   0
N3    3    0.545896    0.114277    0.431787    11.00000    0.03316    0.04917 =
         0.05418   -0.00512    0.00358   -0.00022
O1    4    0.060291   -0.175326    0.309083    11.00000    0.07770    0.07033 =
         0.11333   -0.04006    0.00745   -0.01489
O2    4   -0.092670   -0.084264    0.372858    11.00000    0.04834    0.05862 =
         0.11691   -0.01093    0.00256   -0.00831
O3    4    0.517701    0.252470    0.495492    11.00000    0.04346    0.05613 =
         0.08248   -0.01935    0.00220   -0.00722
HKLF 4
REM  EL_D50_DRX5 in Pbca
REM R1 =  0.0565 for   1483 Fo > 4sig(Fo)  and  0.0725 for all   1940 data
REM    145 parameters refined using      0 restraints
END
WGHT      0.0827      1.3415
REM Highest difference peak  0.599,  deepest hole -0.383,  1-sigma level  0.045
Q1    1   0.7533  0.1012  0.3241  11.00000  0.05    0.60
Q2    1   0.6945  0.1662  0.2745  11.00000  0.05    0.35
Q3    1   0.8681  0.1968  0.3150  11.00000  0.05    0.32
Q4    1   0.1274 -0.1939  0.3478  11.00000  0.05    0.22
Q5    1   0.6267  0.1170  0.4307  11.00000  0.05    0.15
Q6    1   0.1706 -0.0331  0.4161  11.00000  0.05    0.13
Q7    1   0.5658  0.2511  0.5345  11.00000  0.05    0.13
Q8    1   0.4638  0.0217  0.3691  11.00000  0.05    0.12
Q9    1   0.5026  0.0794  0.4110  11.00000  0.05    0.12
Q10   1   0.2274  0.0398  0.4504  11.00000  0.05    0.12
;
