# Supplementary material for: 1-Allyl-5-nitro-1H-benzimidazol-2(3H)-one
Source: Acta Crystallogr Sect E Struct Rep Online. 2013 Feb 23;69(Pt 3):o431. doi: 10.1107/S1600536813004790 (PMC3588436; doi:10.1107/S1600536813004790)
Supplement: Supplementary file 2 [file e-69-0o431-Isup2.hkl]

# 
# h,k,l, Fc-squared, Fo-squared, sigma(Fo-squared) and status flag 
# 
data_I
_shelx_title ' EL_D50_DRX5 in Pbca' 
_shelx_refln_list_code          4 
_shelx_F_calc_maximum      242.59 
_exptl_crystal_F_000       912.00 
_reflns_d_resolution_high  0.8201 
 
loop_ 
 _symmetry_equiv_pos_as_xyz 
 'x, y, z' 
 '-x+1/2, -y, z+1/2' 
 'x+1/2, -y+1/2, -z' 
 '-x, y+1/2, -z+1/2' 
 '-x, -y, -z' 
 'x-1/2, y, -z-1/2' 
 '-x-1/2, y-1/2, z' 
 'x, -y-1/2, z-1/2' 
 
_cell_length_a     8.3246 
_cell_length_b    14.9567 
_cell_length_c    16.4461 
_cell_angle_alpha  90.000 
_cell_angle_beta   90.000 
_cell_angle_gamma  90.000 
 
_shelx_F_squared_multiplier     1.000 
 
loop_ 
 _refln_index_h 
 _refln_index_k 
 _refln_index_l 
 _refln_F_squared_calc 
 _refln_F_squared_meas 
 _refln_F_squared_sigma 
 _refln_observed_status 
   2   0   0     2402.37     2388.46     29.74 o 
   4   0   0     7149.14     7285.44     89.59 o 
   6   0   0       25.27       23.07      5.77 o 
   8   0   0      884.60      850.53     30.56 o 
  10   0   0       80.56       93.41     12.69 o 
   2   1   0     2180.50     2065.72     25.86 o 
   4   1   0      157.98      174.85      3.06 o 
   6   1   0      541.31      438.98      6.14 o 
   8   1   0       17.66       12.86      4.68 o 
  10   1   0       14.26        9.44      5.49 o 
   2   2   0      914.60     1160.33     13.32 o 
   4   2   0     2831.68     2465.19     28.29 o 
   6   2   0        0.66        1.57      1.20 o 
   8   2   0      162.18      164.32      9.35 o 
  10   2   0       35.03       46.82      7.78 o 
   2   3   0     1032.63     1186.65     20.13 o 
   4   3   0      481.23      501.19      8.13 o 
   6   3   0      500.67      493.62      7.57 o 
   8   3   0        6.03        5.33      2.48 o 
  10   3   0        2.74        6.05      6.05 o 
   0   4   0    20966.35    19340.16    464.19 o 
   2   4   0     4235.28     4674.74    113.60 o 
   4   4   0       96.95      125.81      3.65 o 
   6   4   0      801.17      784.83     13.37 o 
   8   4   0      262.71      260.01      6.29 o 
   2   5   0     4083.68     3884.18     95.14 o 
   4   5   0      282.50      309.11      5.77 o 
   6   5   0       76.50       73.91      4.08 o 
   8   5   0      218.47      201.01      5.83 o 
   0   6   0     1725.96     1772.56     45.55 o 
   2   6   0     1181.75     1099.06     30.56 o 
   4   6   0        0.01        5.28      1.80 o 
   6   6   0       14.45       21.83      3.00 o 
   8   6   0        1.08        3.99      2.58 o 
   2   7   0     4217.13     4736.44    117.06 o 
   4   7   0      485.17      566.87     19.83 o 
   6   7   0     1398.15     1246.89     19.08 o 
   8   7   0       21.16       10.66      2.98 o 
   0   8   0      633.98      839.00     24.80 o 
   2   8   0      463.79      500.86     14.70 o 
   4   8   0      459.12      433.98      9.33 o 
   6   8   0      142.37      186.31      6.23 o 
   8   8   0      136.26      102.42      5.48 o 
   2   9   0        0.33        1.38      2.63 o 
   4   9   0      238.52      252.65      6.78 o 
   6   9   0      450.15      425.05      7.20 o 
   8   9   0      175.79      161.65     12.28 o 
   0  10   0      542.25      515.51     18.45 o 
   2  10   0      124.64      123.32      6.72 o 
   4  10   0      106.07       96.55      7.13 o 
   6  10   0      127.97      124.27      3.64 o 
   8  10   0        4.11        1.73      3.21 o 
   2  11   0      508.13      540.96     12.07 o 
   4  11   0      539.82      513.26     15.25 o 
   6  11   0      414.13      349.70      7.90 o 
   8  11   0       12.25        7.83      3.76 o 
   0  12   0      409.01      442.83     13.03 o 
   2  12   0       45.63       51.80      4.51 o 
   4  12   0        2.81       14.62      5.48 o 
   6  12   0        8.34       -2.18      2.62 o 
   2  13   0      242.03      220.27      7.95 o 
   4  13   0       61.38       68.67      7.13 o 
   6  13   0        1.23        8.59      3.06 o 
   0  14   0     1040.79     1218.55     27.87 o 
   2  14   0     1287.51     1162.65     26.06 o 
   4  14   0      203.85      302.78     19.03 o 
   6  14   0        3.89       -3.17      4.49 o 
   2  15   0      250.12      270.87     12.02 o 
   4  15   0       74.64       66.22     18.74 o 
   0  16   0        0.08        0.58      5.77 o 
   2  16   0       45.50       34.66      6.90 o 
   4  16   0       53.33       59.94      8.35 o 
   2  17   0       66.99       46.02      7.53 o 
   0  18   0        2.44       -5.19      5.19 o 
   1   1   1     1794.62     1726.25     30.92 o 
   2   1   1      947.20      753.13      5.93 o 
   3   1   1      792.71      826.17      7.42 o 
   4   1   1       20.37        5.71      0.60 o 
   5   1   1     1395.73     1414.78     12.72 o 
   6   1   1       15.82       18.63      1.28 o 
   7   1   1      561.44      524.28      8.50 o 
   8   1   1       65.28       55.08      4.37 o 
   9   1   1        0.01        2.12      2.99 o 
  10   1   1        0.04        1.27      3.22 o 
   0   2   1       91.22       93.99      4.04 o 
   1   2   1      245.37      265.89      3.11 o 
   2   2   1    11314.19    10832.48     79.55 o 
   3   2   1       61.54       52.53      0.92 o 
   4   2   1     1115.99     1242.19     13.80 o 
   5   2   1      347.92      373.09      4.08 o 
   6   2   1       22.58       14.35      1.25 o 
   7   2   1       42.52       37.02      2.26 o 
   8   2   1       47.51       59.70      3.20 o 
   9   2   1      132.43      142.95      6.91 o 
  10   2   1        2.84        5.15      3.49 o 
   1   3   1      457.53      402.72      5.02 o 
   2   3   1        2.71        0.07      0.60 o 
   3   3   1     2651.95     2786.89     21.85 o 
   4   3   1     4623.80     4803.77     42.48 o 
   5   3   1      720.26      826.51      8.22 o 
   6   3   1      379.41      408.82      4.71 o 
   7   3   1        0.19       -1.10      1.10 o 
   8   3   1        4.65        4.94      1.35 o 
   9   3   1       10.91        8.99      3.36 o 
  10   3   1        6.53        4.50      3.60 o 
   0   4   1     3937.83     3872.75     48.37 o 
   1   4   1        0.82       -0.89      0.89 o 
   2   4   1     1063.35      914.60     10.38 o 
   3   4   1      366.36      502.61      5.23 o 
   4   4   1        4.41       14.38      0.68 o 
   5   4   1       26.66       24.54      1.64 o 
   6   4   1       77.19       77.74      2.40 o 
   7   4   1      757.38      698.84      8.30 o 
   8   4   1        4.43        5.11      1.66 o 
   9   4   1       11.39       12.30      1.62 o 
   1   5   1      116.41       68.02      2.37 o 
   2   5   1     1469.24     1369.56     18.51 o 
   3   5   1     1378.78     1554.44     16.62 o 
   4   5   1      162.25      245.95      2.83 o 
   5   5   1      365.19      340.37      4.90 o 
   6   5   1      378.02      350.03      6.05 o 
   7   5   1        9.56        9.35      1.65 o 
   8   5   1       38.86       39.90      2.30 o 
   9   5   1        3.37        6.60      1.80 o 
   0   6   1      789.35      812.26     13.63 o 
   1   6   1     1373.96     1429.65     19.51 o 
   2   6   1      244.01      255.12      5.18 o 
   3   6   1      639.96      669.12      8.91 o 
   4   6   1       34.78       42.33      1.43 o 
   5   6   1      743.81      807.50      6.79 o 
   6   6   1        4.40        7.07      1.72 o 
   7   6   1       58.24       64.59      2.76 o 
   8   6   1        2.60        1.48      1.74 o 
   9   6   1       60.46       65.03      3.30 o 
   1   7   1      122.06      136.90      3.81 o 
   2   7   1      422.92      445.49      7.84 o 
   3   7   1        0.76        2.37      1.29 o 
   4   7   1      245.76      261.05      4.37 o 
   5   7   1        0.11        0.25      0.84 o 
   6   7   1        2.00        3.17      2.83 o 
   7   7   1        8.56       13.52      2.23 o 
   8   7   1        2.23        0.97      1.77 o 
   9   7   1       13.09       19.73      2.46 o 
   0   8   1     1090.09     1136.98     18.84 o 
   1   8   1      355.05      409.73      6.06 o 
   2   8   1      157.62      147.83      4.22 o 
   3   8   1        9.78       18.29      2.11 o 
   4   8   1      186.44      178.45      3.73 o 
   5   8   1       35.02       34.96      1.62 o 
   6   8   1        1.76        0.68      1.54 o 
   7   8   1      274.86      236.79      5.27 o 
   8   8   1        1.31        2.53      1.93 o 
   9   8   1        0.10        0.17      1.95 o 
   1   9   1      177.54      191.51      4.06 o 
   2   9   1       33.08       36.31      2.80 o 
   3   9   1       67.97       52.02      3.22 o 
   4   9   1       55.99       75.51      2.98 o 
   5   9   1        7.43        8.41      1.78 o 
   6   9   1      138.31      108.42      2.23 o 
   7   9   1        0.50       -0.35      2.06 o 
   8   9   1        0.05       -2.15      2.17 o 
   0  10   1      745.45      663.34     20.74 o 
   1  10   1      366.95      348.54      5.91 o 
   2  10   1        0.52       -0.37      2.15 o 
   3  10   1       25.95       34.83      3.10 o 
   4  10   1      328.61      368.18      8.50 o 
   5  10   1      802.29      759.36     10.31 o 
   6  10   1        0.19       -0.87      1.30 o 
   7  10   1       36.57       45.46      3.32 o 
   8  10   1       11.07       19.12      2.88 o 
   1  11   1       48.89       63.46      3.05 o 
   2  11   1       28.53       21.22      3.02 o 
   3  11   1      130.46      126.95      4.71 o 
   4  11   1      318.92      283.20      7.70 o 
   5  11   1      217.42      219.25      6.91 o 
   6  11   1       24.07       24.61      2.34 o 
   7  11   1       55.36       53.27      1.67 o 
   8  11   1        8.22       12.72      2.96 o 
   0  12   1       97.04       76.15      4.99 o 
   1  12   1       22.96       31.42      2.61 o 
   2  12   1      139.05      188.18      5.55 o 
   3  12   1        1.36        2.09      2.95 o 
   4  12   1       44.57       28.86      3.67 o 
   5  12   1      195.59      219.97      7.49 o 
   6  12   1       28.81       11.11      2.25 o 
   7  12   1        4.86        1.81      2.30 o 
   1  13   1      176.25      159.45      5.46 o 
   2  13   1      312.91      295.67      7.19 o 
   3  13   1      575.50      573.98     11.94 o 
   4  13   1       43.29       26.81      4.02 o 
   5  13   1       64.06       71.76      5.09 o 
   6  13   1        7.61        7.93      2.66 o 
   7  13   1        3.51        0.57      1.65 o 
   0  14   1       65.13       68.67      4.90 o 
   1  14   1      272.11      283.02      6.51 o 
   2  14   1      126.09      131.21      5.47 o 
   3  14   1       23.62       19.06      3.73 o 
   4  14   1        1.71        2.41      4.24 o 
   5  14   1       11.93        9.79      3.58 o 
   6  14   1        9.94        5.13      2.64 o 
   1  15   1        0.24       -2.38      2.38 o 
   2  15   1        7.55       11.06      3.67 o 
   3  15   1        0.05       -0.09      3.05 o 
   4  15   1        0.93        3.05      3.41 o 
   5  15   1        0.83        0.65      3.51 o 
   0  16   1        3.12       -5.48      5.48 o 
   1  16   1       90.52      113.59      6.69 o 
   2  16   1        1.05        6.96      3.73 o 
   3  16   1        0.73        2.74      3.75 o 
   4  16   1        5.11        2.48      4.11 o 
   1  17   1        8.37        4.76      5.49 o 
   2  17   1       82.33       92.03      6.55 o 
   3  17   1        6.92        0.19      3.51 o 
   0  18   1        5.36       26.23      6.31 o 
   1  18   1        0.48        9.19      5.90 o 
   1   0   2     4391.05     4459.36     49.01 o 
   2   0   2      922.29     1094.39     14.11 o 
   3   0   2     2726.39     2500.17     28.19 o 
   4   0   2     3665.61     4076.28     45.57 o 
   5   0   2      124.18      156.07      2.15 o 
   6   0   2      328.35      289.03      6.36 o 
   7   0   2     2809.94     2878.67     43.27 o 
   8   0   2       46.39       28.67      5.49 o 
   9   0   2        9.24        8.77      4.68 o 
  10   0   2        5.43       10.67      5.71 o 
   1   1   2    13909.59    13241.22    109.36 o 
   2   1   2      813.49      766.25      6.46 o 
   3   1   2     1099.94      998.82      8.94 o 
   4   1   2     1626.53     1882.76     16.25 o 
   5   1   2       25.77       31.36      1.07 o 
   6   1   2       36.06       25.98      1.10 o 
   7   1   2      586.98      567.04      6.91 o 
   8   1   2       41.75       59.91      4.45 o 
   9   1   2        1.58        4.33      3.09 o 
  10   1   2       17.98       15.60      4.01 o 
   0   2   2      565.17      501.72     12.97 o 
   1   2   2     7126.66     6691.45     59.41 o 
   2   2   2     2756.17     2800.63     22.14 o 
   3   2   2      313.02      237.31      2.27 o 
   4   2   2     1011.43     1089.71      9.89 o 
   5   2   2       28.61       36.93      1.51 o 
   6   2   2      418.30      388.80      4.64 o 
   7   2   2      419.26      443.88      5.14 o 
   8   2   2       19.15       22.58      1.55 o 
   9   2   2       57.71       56.21      4.75 o 
  10   2   2       19.32       11.72      3.88 o 
   1   3   2     6174.50     6422.15     65.09 o 
   2   3   2        3.31        4.84      0.70 o 
   3   3   2      119.90       99.17      1.39 o 
   4   3   2       46.43       68.27      1.65 o 
   5   3   2        0.12        1.01      0.71 o 
   6   3   2       17.88       17.14      1.68 o 
   7   3   2     1055.38     1032.81     11.08 o 
   8   3   2        2.73        5.71      1.57 o 
   9   3   2       24.27       29.18      2.88 o 
   0   4   2     2155.21     2211.14     28.22 o 
   1   4   2     2619.00     2840.60     29.55 o 
   2   4   2     2516.55     2412.11     24.72 o 
   3   4   2      219.31      188.34      2.65 o 
   4   4   2        9.51        6.73      0.71 o 
   5   4   2      190.70      218.77      3.57 o 
   6   4   2      224.05      230.64      3.78 o 
   7   4   2        8.50        6.68      1.93 o 
   8   4   2      117.18      103.71      3.28 o 
   9   4   2       21.22       27.44      1.99 o 
   1   5   2      798.13      851.06     10.03 o 
   2   5   2       39.97       28.83      1.56 o 
   3   5   2      678.46      654.38      6.79 o 
   4   5   2      139.12      161.85      2.45 o 
   5   5   2       80.27       85.68      2.19 o 
   6   5   2        3.95       12.03      1.68 o 
   7   5   2       64.30       57.20      2.53 o 
   8   5   2       71.38       59.43      2.93 o 
   9   5   2       20.34       14.90      2.07 o 
   0   6   2     1366.52     1581.64     21.31 o 
   1   6   2       56.71       62.83      2.31 o 
   2   6   2     1397.35     1414.48     15.99 o 
   3   6   2     3064.17     3038.40     31.42 o 
   4   6   2      567.73      508.18      5.72 o 
   5   6   2       81.24       91.29      2.04 o 
   6   6   2       40.08       42.14      2.35 o 
   7   6   2        8.30        4.95      1.67 o 
   8   6   2       55.54       52.64      3.41 o 
   9   6   2        2.68        0.87      1.97 o 
   1   7   2     1357.70     1414.04     15.98 o 
   2   7   2      228.36      258.98      5.53 o 
   3   7   2      380.05      405.43      6.43 o 
   4   7   2      309.35      293.71      4.61 o 
   5   7   2       22.33       20.95      1.31 o 
   6   7   2      849.34      831.25     11.00 o 
   7   7   2        0.56        0.49      1.70 o 
   8   7   2       65.90       74.50      3.28 o 
   9   7   2       29.48       45.63      3.17 o 
   0   8   2      482.97      539.73     11.14 o 
   1   8   2     1552.44     1857.30     20.41 o 
   2   8   2      565.78      571.43      9.78 o 
   3   8   2        1.28        4.35      1.74 o 
   4   8   2       56.34       59.98      2.77 o 
   5   8   2      223.03      192.65      3.95 o 
   6   8   2       13.99       10.29      1.06 o 
   7   8   2      274.09      269.83      5.98 o 
   8   8   2       17.13       16.22      2.39 o 
   9   8   2        6.97        6.19      2.35 o 
   1   9   2     1375.80     1386.88     16.14 o 
   2   9   2      211.13      214.82      5.53 o 
   3   9   2       22.63       25.02      2.57 o 
   4   9   2        0.26       -0.37      1.58 o 
   5   9   2       39.68       37.19      2.03 o 
   6   9   2       76.77       86.66      2.34 o 
   7   9   2        3.98        0.24      2.11 o 
   8   9   2       59.61       63.16      3.71 o 
   0  10   2      334.45      378.75      8.86 o 
   1  10   2      197.06      242.50      4.93 o 
   2  10   2       52.52       64.36      3.73 o 
   3  10   2      102.97       90.79      4.21 o 
   4  10   2       53.64       51.01      4.43 o 
   5  10   2       26.87       31.37      2.44 o 
   6  10   2       61.50       60.17      2.27 o 
   7  10   2       34.25       31.23      3.11 o 
   8  10   2        0.41       -1.06      2.31 o 
   1  11   2        6.12       10.69      1.96 o 
   2  11   2      222.30      246.06      7.41 o 
   3  11   2      246.63      242.60      6.63 o 
   4  11   2      264.06      268.94      7.56 o 
   5  11   2        6.56        9.75      2.72 o 
   6  11   2       68.48       76.37      3.54 o 
   7  11   2       12.91       17.76      1.54 o 
   8  11   2       20.28       17.74      3.57 o 
   0  12   2       38.25       38.92      3.87 o 
   1  12   2       12.74        6.20      2.03 o 
   2  12   2        3.11        0.77      2.51 o 
   3  12   2      386.30      310.24     10.19 o 
   4  12   2       66.47       65.01      4.67 o 
   5  12   2       13.30       14.61      2.98 o 
   6  12   2       61.60       77.42      3.90 o 
   7  12   2        6.22       14.17      1.73 o 
   1  13   2        1.62        3.03      2.57 o 
   2  13   2       21.57       11.19      3.22 o 
   3  13   2      207.40      228.72      7.47 o 
   4  13   2       58.07       80.82      5.33 o 
   5  13   2       55.90       48.43      3.72 o 
   6  13   2        2.35        1.49      2.48 o 
   7  13   2       16.20       12.48      1.87 o 
   0  14   2      122.53      119.52     15.12 o 
   1  14   2        0.10        9.06      3.15 o 
   2  14   2      141.10      144.04      7.99 o 
   3  14   2      359.84      455.21     10.93 o 
   4  14   2       14.85        5.16      3.20 o 
   5  14   2       25.79       11.67      3.67 o 
   6  14   2       22.84       30.57      3.45 o 
   1  15   2      329.59      335.02      8.94 o 
   2  15   2       41.31       51.69      4.97 o 
   3  15   2        0.05        2.49      3.38 o 
   4  15   2       16.14       21.02      3.96 o 
   5  15   2       48.22       56.14      6.47 o 
   0  16   2       36.73       29.71      6.63 o 
   1  16   2       13.06       16.78      3.80 o 
   2  16   2      113.71      129.47      7.17 o 
   3  16   2        1.50       -1.54      4.74 o 
   4  16   2       57.50       75.49      5.95 o 
   1  17   2       36.02       40.67      7.47 o 
   2  17   2        0.22        3.66      3.83 o 
   3  17   2        0.23        1.13      3.42 o 
   0  18   2        4.23       -1.64      5.08 o 
   1  18   2        7.76       14.76      6.49 o 
   1   1   3     5063.58     4730.61     41.34 o 
   2   1   3       13.09        1.13      0.40 o 
   3   1   3      114.52      139.87      1.70 o 
   4   1   3     1234.15     1273.23     10.75 o 
   5   1   3        3.68        3.92      0.77 o 
   6   1   3       96.63      100.64      1.84 o 
   7   1   3      236.55      220.90      5.38 o 
   8   1   3      150.88      155.90      4.45 o 
   9   1   3        1.69        7.53      3.07 o 
  10   1   3        0.13       -1.74      3.04 o 
   0   2   3    10056.77     9450.35    115.54 o 
   1   2   3    17744.01    17585.22    165.08 o 
   2   2   3      160.98      155.50      2.04 o 
   3   2   3      217.85      243.36      2.57 o 
   4   2   3     2672.68     2757.06     22.25 o 
   5   2   3      357.71      328.37      3.80 o 
   6   2   3      101.01      117.32      2.41 o 
   7   2   3      801.03      766.02      8.42 o 
   8   2   3      114.83       98.93      4.21 o 
   9   2   3       13.59       16.78      2.23 o 
   1   3   3    13358.86    13296.10    123.79 o 
   2   3   3      187.08      232.99      2.96 o 
   3   3   3     1050.97     1009.98      7.57 o 
   4   3   3      526.09      710.15      5.88 o 
   5   3   3      213.08      180.66      2.62 o 
   6   3   3       94.54       74.66      2.17 o 
   7   3   3      277.36      241.61      4.45 o 
   8   3   3       20.25       11.12      1.59 o 
   9   3   3       27.73       25.60      3.09 o 
   0   4   3      489.88      348.07      5.82 o 
   1   4   3     1269.02     1153.68     12.86 o 
   2   4   3      543.22      532.02      5.72 o 
   3   4   3      756.92     1021.63      8.08 o 
   4   4   3       48.42       50.78      1.25 o 
   5   4   3     1093.81      993.99      9.00 o 
   6   4   3        8.82       10.22      1.45 o 
   7   4   3      126.41      126.37      3.64 o 
   8   4   3        4.96        3.79      1.80 o 
   9   4   3        2.26        0.86      1.56 o 
   1   5   3      407.18      319.58      4.90 o 
   2   5   3        3.28        4.37      0.98 o 
   3   5   3      484.41      538.24      5.54 o 
   4   5   3      714.03      754.23      6.43 o 
   5   5   3       25.06       20.48      1.08 o 
   6   5   3      933.35      899.14     10.10 o 
   7   5   3        5.90       12.31      1.95 o 
   8   5   3       44.53       52.10      3.32 o 
   9   5   3       16.72       19.86      2.08 o 
   0   6   3        4.80        1.82      1.21 o 
   1   6   3       38.10       39.62      1.84 o 
   2   6   3       36.11       43.61      2.03 o 
   3   6   3       29.80       48.57      1.74 o 
   4   6   3      391.15      376.88      4.50 o 
   5   6   3       69.32       52.04      1.60 o 
   6   6   3        1.72        2.02      0.85 o 
   7   6   3       43.57       31.52      2.34 o 
   8   6   3        0.02        0.93      1.86 o 
   9   6   3        4.24        4.46      2.05 o 
   1   7   3        2.48        1.19      1.04 o 
   2   7   3     1070.58     1105.85     13.25 o 
   3   7   3       91.56      102.11      2.88 o 
   4   7   3       42.38       44.77      2.38 o 
   5   7   3      218.42      213.71      3.29 o 
   6   7   3       41.90       40.30      1.72 o 
   7   7   3        2.07       -0.58      1.63 o 
   8   7   3       11.67       12.75      2.30 o 
   9   7   3        8.11       12.42      2.39 o 
   0   8   3     1088.91     1101.24     16.11 o 
   1   8   3      671.84      653.76      7.55 o 
   2   8   3       86.99       95.90      3.05 o 
   3   8   3       43.27       50.24      3.10 o 
   4   8   3      318.65      314.24      5.11 o 
   5   8   3      188.67      171.34      3.40 o 
   6   8   3        0.14        1.15      1.13 o 
   7   8   3        0.74        0.41      2.20 o 
   8   8   3        7.24        5.06      2.55 o 
   1   9   3       23.11       17.92      1.92 o 
   2   9   3      805.56      891.51     14.18 o 
   3   9   3      435.02      402.02      8.13 o 
   4   9   3      293.06      258.50      4.80 o 
   5   9   3      174.57      150.15      3.42 o 
   6   9   3      780.21      740.14      8.06 o 
   7   9   3        5.31        0.09      2.10 o 
   8   9   3        0.09       -2.09      2.09 o 
   0  10   3       16.05       19.68      3.11 o 
   1  10   3      363.29      428.52      6.89 o 
   2  10   3        5.07        5.42      2.16 o 
   3  10   3       65.29       71.72      4.09 o 
   4  10   3      290.63      299.04      8.91 o 
   5  10   3        3.24        2.80      2.91 o 
   6  10   3        0.00        3.49      1.39 o 
   7  10   3       48.23       34.72      1.95 o 
   8  10   3        1.74        3.83      2.43 o 
   1  11   3      784.89      802.60     10.97 o 
   2  11   3      271.03      314.31      7.62 o 
   3  11   3      734.95      701.07     12.59 o 
   4  11   3      121.89      147.95     10.39 o 
   5  11   3       43.34       44.32      3.42 o 
   6  11   3        1.04        3.75      1.97 o 
   7  11   3       38.59       41.91      1.67 o 
   0  12   3      152.82      158.07      6.35 o 
   1  12   3       30.53       16.40      2.18 o 
   2  12   3        0.01       -2.33      2.33 o 
   3  12   3      288.99      259.07      9.28 o 
   4  12   3       26.29       27.83      4.43 o 
   5  12   3      198.82      246.61      7.53 o 
   6  12   3       30.94       30.69      3.25 o 
   7  12   3        9.83        8.15      2.13 o 
   1  13   3       44.26       49.37      4.05 o 
   2  13   3      260.31      299.26      8.13 o 
   3  13   3       36.91       20.17      4.10 o 
   4  13   3      153.50      182.30      8.42 o 
   5  13   3        0.86       -0.59      2.47 o 
   6  13   3       64.91       60.97      3.71 o 
   0  14   3       12.16        7.76      4.43 o 
   1  14   3       21.79       14.85      3.24 o 
   2  14   3      225.12      211.69      9.63 o 
   3  14   3       42.26       49.95      7.02 o 
   4  14   3       17.42       10.10      3.75 o 
   5  14   3        0.00        0.14      2.73 o 
   6  14   3       65.86       73.85      4.53 o 
   1  15   3        4.55        2.31      3.09 o 
   2  15   3        1.05        5.34      3.97 o 
   3  15   3        0.02       -2.86      2.86 o 
   4  15   3       11.76       -2.51      5.13 o 
   5  15   3        0.14        2.25      2.79 o 
   0  16   3       36.82       43.82      9.23 o 
   1  16   3        5.27       23.37      5.71 o 
   2  16   3       83.32       77.09      6.04 o 
   3  16   3       33.99       11.84      4.40 o 
   4  16   3        0.09        2.26      3.42 o 
   1  17   3       69.56       81.76      8.76 o 
   2  17   3       11.32        9.89      3.88 o 
   3  17   3        2.29        4.99      5.16 o 
   0  18   3       26.72       31.47      6.52 o 
   0   0   4    21757.03    22223.69    387.66 o 
   1   0   4     3017.54     3105.74     34.62 o 
   2   0   4      111.95      100.61      2.39 o 
   3   0   4     2930.60     2922.58     33.14 o 
   4   0   4      804.01      779.25     10.46 o 
   5   0   4      579.41      605.55      8.28 o 
   6   0   4      404.51      427.80      5.63 o 
   7   0   4       46.08       49.57      2.19 o 
   8   0   4       90.98       83.32      3.53 o 
   9   0   4       14.70       12.64      4.68 o 
   1   1   4     1219.59     1194.00     11.06 o 
   2   1   4     1671.97     1320.05     10.97 o 
   3   1   4      942.19      925.62      7.66 o 
   4   1   4      355.57      353.87      3.61 o 
   5   1   4     1215.28     1238.45     10.78 o 
   6   1   4       10.99       13.27      1.14 o 
   7   1   4      149.27      120.29      2.13 o 
   8   1   4       33.14       35.11      2.77 o 
   9   1   4        7.93       13.22      1.93 o 
   0   2   4    46832.41    46474.28    638.02 o 
   1   2   4       53.12       78.73      1.72 o 
   2   2   4     4616.39     4520.67     37.53 o 
   3   2   4      921.54      808.32      6.83 o 
   4   2   4      337.25      399.35      3.96 o 
   5   2   4        5.79        1.90      0.66 o 
   6   2   4      489.17      483.09      5.84 o 
   7   2   4        1.22        1.43      1.23 o 
   8   2   4       54.47       52.02      1.81 o 
   9   2   4        2.42        7.10      2.21 o 
   1   3   4     1646.35     1662.20     15.37 o 
   2   3   4     2074.06     2100.64     19.19 o 
   3   3   4      732.36      711.56      6.23 o 
   4   3   4       34.56       29.27      1.07 o 
   5   3   4      303.82      351.44      4.25 o 
   6   3   4       14.91       14.83      1.17 o 
   7   3   4      514.13      475.00      6.84 o 
   8   3   4        0.01       -0.03      1.47 o 
   9   3   4        1.26        1.37      1.59 o 
   0   4   4     1234.55     1376.31     18.43 o 
   1   4   4      433.87      424.13      5.68 o 
   2   4   4     1928.62     1827.37     18.25 o 
   3   4   4     1502.55     1743.08     14.55 o 
   4   4   4      567.21      636.69      5.55 o 
   5   4   4      359.21      382.32      3.97 o 
   6   4   4       26.43       46.06      1.66 o 
   7   4   4      146.27      161.09      4.22 o 
   8   4   4       54.29       57.95      2.98 o 
   9   4   4       44.00       49.72      2.56 o 
   1   5   4       42.67       55.55      1.85 o 
   2   5   4      479.70      533.81      6.50 o 
   3   5   4     1053.53      974.06      9.25 o 
   4   5   4      177.58      171.05      2.41 o 
   5   5   4      157.53      161.76      2.34 o 
   6   5   4      656.61      589.62      6.84 o 
   7   5   4       16.00       17.77      2.11 o 
   8   5   4        2.85        9.78      2.45 o 
   9   5   4        3.15        2.95      1.87 o 
   0   6   4     4198.94     4572.35     59.51 o 
   1   6   4      909.49      814.79     10.40 o 
   2   6   4      424.98      511.22      6.50 o 
   3   6   4      113.51       86.75      2.34 o 
   4   6   4      570.86      544.97      5.58 o 
   5   6   4       26.44       41.66      1.59 o 
   6   6   4       63.30       72.51      2.17 o 
   7   6   4      116.27      111.46      4.85 o 
   8   6   4      273.58      265.06      5.46 o 
   9   6   4       25.14       25.93      2.92 o 
   1   7   4      353.58      341.96      4.67 o 
   2   7   4        0.15        0.84      1.15 o 
   3   7   4      193.15      201.50      3.72 o 
   4   7   4      528.11      557.20      6.52 o 
   5   7   4        0.69        8.02      1.29 o 
   6   7   4      185.55      169.35      2.91 o 
   7   7   4        0.01        2.78      2.08 o 
   8   7   4      330.69      324.35      6.34 o 
   9   7   4        0.01       -2.19      2.19 o 
   0   8   4     1572.45     1595.47     22.39 o 
   1   8   4      481.62      545.17      6.68 o 
   2   8   4        0.19       -1.08      1.36 o 
   3   8   4        1.19        2.02      1.34 o 
   4   8   4        1.21        4.33      1.29 o 
   5   8   4      851.46      846.05      9.87 o 
   6   8   4       40.26       41.91      1.77 o 
   7   8   4       67.83       66.10      3.35 o 
   8   8   4        0.64        2.20      2.28 o 
   1   9   4       23.76       22.10      1.75 o 
   2   9   4      124.36      102.62      3.42 o 
   3   9   4      227.99      206.82      4.51 o 
   4   9   4      281.83      314.73      6.11 o 
   5   9   4       52.16       49.34      2.62 o 
   6   9   4        9.00        4.09      1.39 o 
   7   9   4       27.33       20.52      1.72 o 
   8   9   4        0.01        2.90      2.58 o 
   0  10   4      561.51      592.85     10.70 o 
   1  10   4      493.24      432.10      6.12 o 
   2  10   4      135.91      132.14      4.43 o 
   3  10   4       41.72       56.79      3.71 o 
   4  10   4       47.61       39.28      3.58 o 
   5  10   4      106.58       82.26      4.38 o 
   6  10   4       19.32       17.88      2.40 o 
   7  10   4       37.48       40.93      2.06 o 
   8  10   4       10.39       17.20      3.17 o 
   1  11   4        0.09       -0.08      1.79 o 
   2  11   4        0.21        2.80      2.44 o 
   3  11   4      417.74      359.73     10.57 o 
   4  11   4        3.17       -1.76      2.31 o 
   5  11   4       60.57       58.83      4.17 o 
   6  11   4       35.96       36.79      2.74 o 
   7  11   4        6.48       11.97      2.08 o 
   0  12   4      483.79      428.61     10.53 o 
   1  12   4      145.97      158.59      5.10 o 
   2  12   4      321.51      361.79      8.71 o 
   3  12   4      224.38      218.09     12.34 o 
   4  12   4      236.28      220.10      6.91 o 
   5  12   4       67.37       79.00      4.87 o 
   6  12   4       53.49       54.87      3.56 o 
   7  12   4        0.26        5.12      1.98 o 
   1  13   4       62.30       69.06      4.67 o 
   2  13   4      232.43      224.42      7.12 o 
   3  13   4        0.80       -2.76      3.21 o 
   4  13   4       12.92        5.97      2.98 o 
   5  13   4       14.41        7.88      3.05 o 
   6  13   4        1.88       -1.21      2.28 o 
   0  14   4       11.45       12.11      7.50 o 
   1  14   4       59.27       36.96      4.10 o 
   2  14   4        0.66       -3.43      3.43 o 
   3  14   4        0.55        6.11      3.85 o 
   4  14   4        0.15        9.89      3.58 o 
   5  14   4      102.33       75.23      4.70 o 
   6  14   4        1.04       -1.23      2.48 o 
   1  15   4       26.62       31.48      4.07 o 
   2  15   4      303.68      300.26     15.80 o 
   3  15   4       72.83       53.62      7.75 o 
   4  15   4        1.74       -3.03      3.03 o 
   5  15   4        6.21       10.82      3.10 o 
   0  16   4       77.50       96.87     12.11 o 
   1  16   4       37.41       32.14      6.12 o 
   2  16   4      141.83      157.52      9.40 o 
   3  16   4        3.78        0.41      3.87 o 
   4  16   4        5.09        6.34      3.06 o 
   1  17   4        0.06        4.61      7.50 o 
   2  17   4       15.89       20.13      5.07 o 
   3  17   4        1.69        0.73      3.81 o 
   1   1   5     1034.86      969.22      8.73 o 
   2   1   5      151.50      191.69      2.32 o 
   3   1   5     1862.19     1969.90     16.22 o 
   4   1   5      476.15      500.08      4.76 o 
   5   1   5      119.13      105.60      2.02 o 
   6   1   5      166.45      160.26      2.49 o 
   7   1   5      364.39      335.81      3.64 o 
   8   1   5       19.87       18.66      1.90 o 
   9   1   5        5.28        4.98      1.88 o 
   0   2   5    58851.70    56630.59    694.55 o 
   1   2   5      292.06      367.87      4.10 o 
   2   2   5      573.98      540.00      6.14 o 
   3   2   5     1548.49     1459.74     12.35 o 
   4   2   5      123.02      125.23      1.97 o 
   5   2   5        0.08       -0.02      0.76 o 
   6   2   5       64.74       78.39      2.47 o 
   7   2   5      149.42      125.46      2.93 o 
   8   2   5      540.46      524.56      7.41 o 
   9   2   5        4.20        4.44      2.17 o 
   1   3   5      551.46      507.65      5.56 o 
   2   3   5     1000.38      874.00      8.28 o 
   3   3   5      597.04      618.89      5.95 o 
   4   3   5       87.07      110.00      1.90 o 
   5   3   5        1.45        3.90      0.81 o 
   6   3   5      167.84      168.77      3.05 o 
   7   3   5        9.96       17.87      1.41 o 
   8   3   5       93.20      102.84      3.58 o 
   9   3   5        0.08       -1.39      1.39 o 
   0   4   5     9319.43     9032.13    111.29 o 
   1   4   5      215.34      223.27      3.44 o 
   2   4   5      207.02      164.25      2.66 o 
   3   4   5       97.46       86.95      1.97 o 
   4   4   5        2.06        1.42      0.75 o 
   5   4   5        1.13        0.97      0.76 o 
   6   4   5        0.96        2.70      0.99 o 
   7   4   5        0.10        4.76      1.02 o 
   8   4   5        0.43        0.86      1.69 o 
   9   4   5        2.96        2.92      1.74 o 
   1   5   5       10.58       12.92      1.15 o 
   2   5   5      948.45      956.80     11.44 o 
   3   5   5      343.54      355.23      4.56 o 
   4   5   5      156.03      163.56      2.45 o 
   5   5   5      471.59      491.84      5.07 o 
   6   5   5        7.73        7.90      1.60 o 
   7   5   5        0.31        0.10      1.20 o 
   8   5   5        0.18       -1.24      1.93 o 
   9   5   5        0.03       -1.37      1.90 o 
   0   6   5        5.16        6.73      1.64 o 
   1   6   5      368.10      458.49      5.99 o 
   2   6   5        2.15        4.34      1.15 o 
   3   6   5      140.85      171.34      3.31 o 
   4   6   5      117.94       87.75      2.19 o 
   5   6   5      129.10      120.03      2.40 o 
   6   6   5       31.22       23.51      1.44 o 
   7   6   5        1.45        2.14      1.12 o 
   8   6   5        0.22       -0.08      1.91 o 
   9   6   5        0.11        1.89      2.01 o 
   1   7   5       60.08       46.12      1.98 o 
   2   7   5       74.84       63.49      2.38 o 
   3   7   5        5.85       13.48      1.63 o 
   4   7   5       11.72       15.61      1.56 o 
   5   7   5       42.35       42.21      1.74 o 
   6   7   5      122.02      112.66      2.68 o 
   7   7   5        0.04       -0.15      1.08 o 
   8   7   5        2.15        1.89      2.21 o 
   9   7   5        0.74        5.34      2.46 o 
   0   8   5      164.65      117.36      3.88 o 
   1   8   5       16.87       13.01      1.55 o 
   2   8   5        4.69        7.49      1.53 o 
   3   8   5       79.75       97.33      3.06 o 
   4   8   5        1.58        5.49      1.38 o 
   5   8   5        1.26        1.79      1.53 o 
   6   8   5      142.82      137.78      3.46 o 
   7   8   5        2.39        2.44      1.35 o 
   8   8   5        5.49        4.16      2.31 o 
   1   9   5       37.51       39.96      2.18 o 
   2   9   5      361.04      367.82      5.92 o 
   3   9   5      171.07      186.29      4.11 o 
   4   9   5      179.36      174.06      5.22 o 
   5   9   5      259.27      282.47      6.09 o 
   6   9   5      200.87      189.77      4.02 o 
   7   9   5        4.07        3.73      1.39 o 
   8   9   5        1.81        0.06      2.54 o 
   0  10   5      114.76      121.12      4.80 o 
   1  10   5       64.15       66.75      2.77 o 
   2  10   5      119.44      118.97      4.26 o 
   3  10   5       21.57       30.88      2.61 o 
   4  10   5       67.50       67.61      4.22 o 
   5  10   5      367.62      350.28      7.14 o 
   6  10   5        9.13       12.04      2.38 o 
   7  10   5       11.57       13.00      2.24 o 
   8  10   5        9.21       14.40      4.09 o 
   1  11   5      133.17      127.08      3.75 o 
   2  11   5       60.11       72.45      4.00 o 
   3  11   5      163.76      142.78      5.61 o 
   4  11   5      176.20      186.37      6.53 o 
   5  11   5       17.78       17.01      3.05 o 
   6  11   5       66.14       66.33      4.73 o 
   7  11   5        3.62        4.10      2.21 o 
   0  12   5      375.09      280.84     14.68 o 
   1  12   5        7.90       13.42      3.09 o 
   2  12   5      834.86      910.03     19.56 o 
   3  12   5        0.21       -2.09      2.63 o 
   4  12   5       82.07       58.50      4.27 o 
   5  12   5      156.61      138.09      5.98 o 
   6  12   5        0.20        1.19      2.33 o 
   7  12   5        0.75        0.85      2.06 o 
   1  13   5       75.72       77.85      4.89 o 
   2  13   5       14.66       11.85      3.31 o 
   3  13   5        7.57       -1.47      4.24 o 
   4  13   5       75.45       84.27      5.10 o 
   5  13   5        4.49        2.12      3.16 o 
   6  13   5       75.01       66.95      4.01 o 
   0  14   5        0.51        2.88      6.34 o 
   1  14   5      102.25       84.10      5.32 o 
   2  14   5       53.73       43.37      5.21 o 
   3  14   5        0.05       -2.75      2.75 o 
   4  14   5       31.14       33.37      4.14 o 
   5  14   5        0.14       -0.21      2.85 o 
   1  15   5       17.89        8.94      3.38 o 
   2  15   5        5.44       13.26      4.33 o 
   3  15   5       63.57       91.42      7.41 o 
   4  15   5        0.46       -1.79      2.98 o 
   5  15   5        0.09       -2.10      2.76 o 
   0  16   5        7.21        8.07      6.34 o 
   1  16   5       53.48       63.43     10.96 o 
   2  16   5       85.00      135.64      8.54 o 
   3  16   5       19.69       14.97      3.85 o 
   4  16   5       16.87        4.60      4.75 o 
   1  17   5       33.07       32.29      9.80 o 
   2  17   5       61.99       65.14      8.76 o 
   0   0   6      701.38      740.63     15.25 o 
   1   0   6       13.35        3.28      0.96 o 
   2   0   6     2652.67     2637.38     33.83 o 
   3   0   6        0.49       -0.22      0.96 o 
   4   0   6      350.89      305.05      5.15 o 
   5   0   6      164.05      170.24      4.43 o 
   6   0   6      170.71      147.76      3.62 o 
   7   0   6      312.61      317.99      5.60 o 
   8   0   6       64.08       68.69      2.97 o 
   9   0   6      119.94      134.13      4.96 o 
   1   1   6     1469.30     1487.96     13.17 o 
   2   1   6      202.09      278.96      3.49 o 
   3   1   6      288.31      249.80      3.05 o 
   4   1   6      224.63      217.98      2.80 o 
   5   1   6      483.91      494.28      5.04 o 
   6   1   6      130.90      138.94      2.77 o 
   7   1   6       53.28       65.90      2.34 o 
   8   1   6        6.53        7.29      1.33 o 
   9   1   6        7.56        8.72      2.44 o 
   0   2   6    12747.67    12537.77    153.75 o 
   1   2   6     1566.19     1524.97     13.51 o 
   2   2   6      368.01      445.41      4.79 o 
   3   2   6      163.90      149.07      2.28 o 
   4   2   6      704.26      626.06      5.59 o 
   5   2   6      155.13      175.42      2.75 o 
   6   2   6        5.66        9.93      1.19 o 
   7   2   6      515.42      540.29      6.70 o 
   8   2   6        0.40        2.33      1.36 o 
   9   2   6       16.73       18.95      2.13 o 
   1   3   6     1185.30     1078.15      9.99 o 
   2   3   6        4.33        4.14      0.80 o 
   3   3   6        2.09        1.10      0.84 o 
   4   3   6      381.64      415.85      4.15 o 
   5   3   6      173.47      166.52      2.52 o 
   6   3   6      128.36      150.72      2.66 o 
   7   3   6        6.31        4.73      1.05 o 
   8   3   6       92.76       91.97      4.02 o 
   9   3   6        0.05       -1.53      1.68 o 
   0   4   6      356.61      349.47      7.32 o 
   1   4   6      143.03      140.50      2.59 o 
   2   4   6      325.69      410.47      4.60 o 
   3   4   6       11.03       15.49      1.13 o 
   4   4   6     1130.15      988.33      8.65 o 
   5   4   6        6.39        9.62      1.04 o 
   6   4   6        3.73        2.95      1.29 o 
   7   4   6        0.02        3.36      1.34 o 
   8   4   6        9.45       13.15      2.04 o 
   9   4   6       16.81       20.41      2.28 o 
   1   5   6      564.13      619.61      7.05 o 
   2   5   6     1006.96     1076.88     11.78 o 
   3   5   6      181.19      202.18      3.35 o 
   4   5   6      488.76      498.53      5.71 o 
   5   5   6        5.31        7.32      0.98 o 
   6   5   6     1235.85     1210.29     11.01 o 
   7   5   6      178.87      208.17      3.78 o 
   8   5   6        0.49        0.96      2.50 o 
   9   5   6       13.49       11.07      2.22 o 
   0   6   6       45.39       41.34      2.66 o 
   1   6   6      534.69      584.45      7.08 o 
   2   6   6      858.96      739.72      8.89 o 
   3   6   6        0.41        1.56      1.20 o 
   4   6   6      169.91      158.84      2.46 o 
   5   6   6       99.55      110.22      2.44 o 
   6   6   6      527.73      492.00      5.75 o 
   7   6   6      442.16      413.44      6.08 o 
   8   6   6       32.59       34.39      2.76 o 
   9   6   6        1.43       -0.87      2.02 o 
   1   7   6     1502.46     1514.58     15.30 o 
   2   7   6       63.86       68.12      2.79 o 
   3   7   6      316.65      299.31      8.30 o 
   4   7   6      338.67      356.98      4.68 o 
   5   7   6        0.01        1.38      1.25 o 
   6   7   6      147.33      143.78      3.27 o 
   7   7   6       31.71       30.78      1.95 o 
   8   7   6       33.16       36.15      3.17 o 
   0   8   6       46.22       38.60      2.88 o 
   1   8   6      185.83      143.07      3.87 o 
   2   8   6      310.71      273.53      5.21 o 
   3   8   6      369.37      355.37      6.17 o 
   4   8   6       92.74      122.97      3.73 o 
   5   8   6      437.18      423.45      6.18 o 
   6   8   6       26.21       30.96      2.20 o 
   7   8   6        5.42        6.32      1.47 o 
   8   8   6        4.02        5.58      2.38 o 
   1   9   6       60.43       69.06      2.68 o 
   2   9   6      118.96      106.93      3.43 o 
   3   9   6       69.66       73.36      3.05 o 
   4   9   6      996.87      946.77     12.59 o 
   5   9   6       26.65       34.59      2.87 o 
   6   9   6       21.55       16.70      2.48 o 
   7   9   6        0.04        0.73      1.30 o 
   8   9   6       18.01       20.98      2.97 o 
   0  10   6       21.98        8.67      2.76 o 
   1  10   6        9.82        4.95      1.76 o 
   2  10   6       31.21       19.72      2.12 o 
   3  10   6       64.67       67.49      3.15 o 
   4  10   6       92.84       90.39      3.89 o 
   5  10   6        0.19       -0.80      2.34 o 
   6  10   6       25.43       30.74      3.07 o 
   7  10   6        0.08       -0.49      2.01 o 
   1  11   6        3.74        0.36      1.79 o 
   2  11   6      503.29      521.68      7.91 o 
   3  11   6       23.48       31.30      2.92 o 
   4  11   6        8.71        8.76      2.48 o 
   5  11   6       51.47       60.22      3.87 o 
   6  11   6      153.94      153.66      5.41 o 
   7  11   6       18.97       19.54      2.86 o 
   0  12   6     1013.39     1022.97     16.98 o 
   1  12   6      420.17      459.09      8.18 o 
   2  12   6       99.63       78.96      3.69 o 
   3  12   6      141.47      125.39      7.91 o 
   4  12   6       45.97       51.98      4.27 o 
   5  12   6      150.18      140.35      6.14 o 
   6  12   6       10.02        5.56      2.96 o 
   7  12   6       42.59       45.91      3.49 o 
   1  13   6      200.17      191.15      6.55 o 
   2  13   6       51.93       61.96      4.08 o 
   3  13   6       19.18       26.71      3.63 o 
   4  13   6       18.11       14.19      3.45 o 
   5  13   6       81.73      100.12      5.63 o 
   6  13   6        0.38       -2.20      2.75 o 
   0  14   6       27.91       79.57     10.38 o 
   1  14   6       10.73        5.44      2.95 o 
   2  14   6       78.46       44.09      4.74 o 
   3  14   6        5.76        3.83      3.08 o 
   4  14   6      104.94      163.77      8.40 o 
   5  14   6       11.11        5.14      3.15 o 
   1  15   6        7.72        3.04      6.43 o 
   2  15   6       24.60       36.48      4.45 o 
   3  15   6      118.68      123.46      7.82 o 
   4  15   6        0.93        1.97      3.50 o 
   0  16   6        0.25        2.88      6.34 o 
   1  16   6       12.27       26.52      9.80 o 
   2  16   6       38.04       37.98      4.67 o 
   3  16   6       11.46       14.92      3.68 o 
   1  17   6        1.71        0.00      6.92 o 
   2  17   6        4.64        0.19      4.53 o 
   1   1   7      541.21      627.87      6.40 o 
   2   1   7        9.65       21.99      1.06 o 
   3   1   7      113.28       89.21      1.81 o 
   4   1   7     2777.11     2982.84     24.43 o 
   5   1   7       34.99       38.72      1.53 o 
   6   1   7        1.22        2.88      1.22 o 
   7   1   7      680.76      691.22      7.55 o 
   8   1   7        3.66        0.46      1.17 o 
   9   1   7       45.27       55.42      2.26 o 
   0   2   7      386.82      449.09      8.35 o 
   1   2   7       39.96       43.99      1.48 o 
   2   2   7      336.54      374.30      4.04 o 
   3   2   7      482.18      463.32      5.79 o 
   4   2   7       36.00       42.36      1.54 o 
   5   2   7      101.14       86.27      2.01 o 
   6   2   7        0.28        1.07      1.15 o 
   7   2   7       56.13       52.94      1.95 o 
   8   2   7        5.69        1.71      1.61 o 
   9   2   7        2.61        4.04      2.04 o 
   1   3   7      311.43      387.52      4.08 o 
   2   3   7        9.65       21.05      1.16 o 
   3   3   7      179.51      147.87      2.59 o 
   4   3   7       15.66       13.21      1.13 o 
   5   3   7       58.83       66.79      1.90 o 
   6   3   7      395.71      383.87      4.91 o 
   7   3   7        0.02       -1.49      1.55 o 
   8   3   7        4.10       12.24      1.52 o 
   9   3   7        2.50        4.32      1.78 o 
   0   4   7      617.75      542.51      8.99 o 
   1   4   7     1469.80     1497.51     14.65 o 
   2   4   7      367.02      304.76      3.86 o 
   3   4   7       36.54       24.60      1.40 o 
   4   4   7      211.55      178.31      2.88 o 
   5   4   7        6.06        4.00      1.05 o 
   6   4   7        7.02       11.39      1.60 o 
   7   4   7      552.36      571.94      6.95 o 
   8   4   7        7.99       10.31      1.55 o 
   9   4   7        0.93       -0.11      1.84 o 
   1   5   7     3326.23     3369.64     31.19 o 
   2   5   7      144.90      171.64      3.45 o 
   3   5   7      390.36      386.73      4.80 o 
   4   5   7       82.17       89.94      2.12 o 
   5   5   7       35.22       40.73      1.85 o 
   6   5   7        2.62        4.42      1.39 o 
   7   5   7      178.18      180.66      3.53 o 
   8   5   7       26.25       34.41      2.03 o 
   9   5   7        0.00        1.10      1.97 o 
   0   6   7       35.29       31.03      2.59 o 
   1   6   7     1995.10     2038.10     19.54 o 
   2   6   7       47.38       38.83      2.08 o 
   3   6   7       13.43       29.12      1.67 o 
   4   6   7      115.71       94.54      2.37 o 
   5   6   7       80.70       60.15      2.06 o 
   6   6   7       25.79       42.62      2.28 o 
   7   6   7      192.27      181.94      4.69 o 
   8   6   7        4.05        3.23      1.32 o 
   1   7   7      383.06      378.74      5.34 o 
   2   7   7      217.54      188.86      4.39 o 
   3   7   7      104.67      110.21      3.13 o 
   4   7   7        0.58        2.76      1.37 o 
   5   7   7       15.32       13.57      1.62 o 
   6   7   7        6.10        2.53      1.70 o 
   7   7   7       17.39       13.20      1.71 o 
   8   7   7       33.49       42.32      1.91 o 
   0   8   7      105.90       70.40      4.24 o 
   1   8   7        9.78       12.59      1.59 o 
   2   8   7      253.23      221.51      4.06 o 
   3   8   7      104.33       97.19      3.37 o 
   4   8   7      309.83      272.02      4.93 o 
   5   8   7       38.82       40.98      2.51 o 
   6   8   7       63.91       71.26      3.08 o 
   7   8   7        0.63        0.10      1.44 o 
   8   8   7        0.63        0.97      1.26 o 
   1   9   7      611.59      587.42      8.75 o 
   2   9   7       26.96       36.46      2.61 o 
   3   9   7      563.37      556.63      9.64 o 
   4   9   7      211.92      193.06      4.96 o 
   5   9   7        0.00        2.30      1.90 o 
   6   9   7       14.22       12.53      2.50 o 
   7   9   7        8.74       11.60      2.38 o 
   8   9   7        0.53        1.43      1.38 o 
   0  10   7      418.42      422.33      8.92 o 
   1  10   7      211.73      256.81      5.60 o 
   2  10   7       57.12       57.32      3.31 o 
   3  10   7      673.11      646.88      9.80 o 
   4  10   7        3.88        2.65      2.07 o 
   5  10   7        0.91       -0.19      1.92 o 
   6  10   7        3.19        1.57      2.29 o 
   7  10   7        0.21        0.55      2.70 o 
   1  11   7        0.30       -1.24      1.85 o 
   2  11   7       21.78       13.91      2.49 o 
   3  11   7        7.92        2.41      2.17 o 
   4  11   7       23.26       21.45      2.82 o 
   5  11   7        3.18        0.67      2.26 o 
   6  11   7       23.71       32.11      3.30 o 
   7  11   7        9.23       11.26      2.57 o 
   0  12   7       32.49       14.02      3.43 o 
   1  12   7        5.96        5.17      2.13 o 
   2  12   7      210.41      149.38      6.10 o 
   3  12   7       30.03       23.75      3.13 o 
   4  12   7       29.45       39.53      4.10 o 
   5  12   7       23.09       20.14      3.37 o 
   6  12   7        4.74       10.74      3.04 o 
   1  13   7       64.86       57.44      3.71 o 
   2  13   7       21.63       12.80      2.84 o 
   3  13   7        4.62        1.73      3.21 o 
   4  13   7        0.05        0.17      3.30 o 
   5  13   7        3.05        4.83      3.54 o 
   6  13   7       36.73       43.18      4.18 o 
   0  14   7       19.75       12.11      6.34 o 
   1  14   7       36.72       52.83      6.68 o 
   2  14   7        8.31        7.61      3.75 o 
   3  14   7       55.51       69.73      5.13 o 
   4  14   7        1.80        0.63      3.82 o 
   5  14   7        1.78        2.63      4.41 o 
   1  15   7        9.50        5.21      3.54 o 
   2  15   7        0.00       -3.18      3.18 o 
   3  15   7       17.03       17.95      3.77 o 
   4  15   7       34.83       42.75      5.07 o 
   0  16   7        2.80        3.46      6.34 o 
   1  16   7       14.28        9.04      6.34 o 
   2  16   7       37.66       45.83      5.64 o 
   3  16   7       18.24        8.03      4.47 o 
   0   0   8       62.86       40.72      1.92 o 
   1   0   8      979.42      969.74     12.43 o 
   2   0   8      935.43     1066.00     13.53 o 
   3   0   8        0.74        2.53      1.22 o 
   4   0   8       50.82       70.84      2.87 o 
   5   0   8       12.48       11.98      1.90 o 
   6   0   8      321.28      328.80      7.10 o 
   7   0   8      475.51      531.04      9.80 o 
   8   0   8       28.81       30.00      2.95 o 
   9   0   8        6.19        7.04      2.05 o 
   1   1   8      651.77      541.11      5.45 o 
   2   1   8      278.95      291.62      3.57 o 
   3   1   8       64.34       85.77      2.34 o 
   4   1   8      215.30      174.86      2.81 o 
   5   1   8       50.70       41.06      2.23 o 
   6   1   8        6.55        6.19      1.69 o 
   7   1   8       25.23       36.73      2.24 o 
   8   1   8        1.48        0.84      1.44 o 
   9   1   8       14.18       13.12      2.60 o 
   0   2   8      170.25      157.42      4.17 o 
   1   2   8      148.67      179.45      3.92 o 
   2   2   8        0.38        1.60      0.68 o 
   3   2   8      316.74      297.69      3.64 o 
   4   2   8      287.53      290.86      3.80 o 
   5   2   8        0.08        0.46      1.02 o 
   6   2   8       49.83       37.06      2.09 o 
   7   2   8       34.30       37.62      2.98 o 
   8   2   8       41.29       45.04      2.19 o 
   9   2   8        0.52       -0.66      1.24 o 
   1   3   8      273.11      281.46      4.12 o 
   2   3   8       16.01       19.67      1.17 o 
   3   3   8        3.90        0.60      0.86 o 
   4   3   8       30.53       32.11      1.66 o 
   5   3   8       76.00       80.78      2.11 o 
   6   3   8      192.80      178.42      3.64 o 
   7   3   8       95.80      106.13      5.15 o 
   8   3   8      152.00      173.55      5.15 o 
   9   3   8        0.00       -1.11      1.11 o 
   0   4   8     2660.99     2452.24     32.53 o 
   1   4   8     2086.17     1934.04     18.55 o 
   2   4   8      585.06      569.18      6.16 o 
   3   4   8       55.86       75.05      2.38 o 
   4   4   8      973.78     1041.30     11.69 o 
   5   4   8        0.05        0.94      1.24 o 
   6   4   8       25.53       28.48      1.80 o 
   7   4   8      214.31      256.42      4.54 o 
   8   4   8        0.00        0.89      1.70 o 
   9   4   8        0.11        2.45      2.03 o 
   1   5   8      359.31      340.08      4.88 o 
   2   5   8       27.74       33.02      1.68 o 
   3   5   8        0.31       -1.03      1.03 o 
   4   5   8      246.80      251.09      3.54 o 
   5   5   8       35.63       42.52      1.97 o 
   6   5   8      147.29      132.76      3.18 o 
   7   5   8       98.31       94.12      4.11 o 
   8   5   8        2.07       -1.65      1.65 o 
   0   6   8     1718.63     1658.76     23.24 o 
   1   6   8       30.22       23.01      1.71 o 
   2   6   8      679.79      697.68      8.36 o 
   3   6   8        4.12        3.84      1.32 o 
   4   6   8       39.81       57.92      2.31 o 
   5   6   8       55.05       58.56      2.58 o 
   6   6   8        3.96        7.43      1.79 o 
   7   6   8       20.58       22.47      2.08 o 
   8   6   8        0.68        1.53      1.86 o 
   1   7   8       13.05       18.47      1.72 o 
   2   7   8       11.58       21.27      1.77 o 
   3   7   8      773.04      733.11      8.62 o 
   4   7   8      420.87      395.73      6.13 o 
   5   7   8      123.49      118.60      3.29 o 
   6   7   8      191.30      179.33      4.22 o 
   7   7   8        7.38        2.85      1.72 o 
   8   7   8        2.04        3.23      1.91 o 
   0   8   8       13.09       17.02      2.66 o 
   1   8   8      113.63      107.38      3.20 o 
   2   8   8      170.32      183.07      4.66 o 
   3   8   8        3.57        2.86      1.76 o 
   4   8   8      156.80      139.97      4.17 o 
   5   8   8      163.20      152.15      4.03 o 
   6   8   8        1.35        5.20      1.92 o 
   7   8   8       15.20       10.48      2.28 o 
   8   8   8       14.96       12.91      2.30 o 
   1   9   8       20.75       24.24      2.05 o 
   2   9   8      292.41      329.16      5.77 o 
   3   9   8      855.56      817.16     10.57 o 
   4   9   8       60.36       70.84      3.38 o 
   5   9   8       56.94       68.57      3.46 o 
   6   9   8        2.29        1.11      1.89 o 
   7   9   8       40.77       53.18      5.20 o 
   0  10   8      344.43      383.72      8.70 o 
   1  10   8       24.65       19.78      2.05 o 
   2  10   8       71.43       49.09      2.81 o 
   3  10   8      267.07      282.74      6.01 o 
   4  10   8       79.42       82.70      4.40 o 
   5  10   8      253.25      245.99      5.81 o 
   6  10   8       55.73       46.08      3.57 o 
   7  10   8       22.56       30.36      3.07 o 
   1  11   8       48.78       48.31      2.94 o 
   2  11   8      142.93      153.90      4.52 o 
   3  11   8        1.17       -1.99      1.99 o 
   4  11   8       25.66       32.78      3.23 o 
   5  11   8       28.47       33.80      3.62 o 
   6  11   8       89.38       82.66      4.48 o 
   7  11   8       27.25       29.23      3.45 o 
   0  12   8        2.26       11.49      3.00 o 
   1  12   8        1.86        0.02      1.94 o 
   2  12   8      103.27       75.90      3.71 o 
   3  12   8       20.63       29.03      3.05 o 
   4  12   8        2.96        3.97      2.61 o 
   5  12   8       63.87       67.33      7.31 o 
   6  12   8        0.23        1.85      2.69 o 
   1  13   8       85.53       77.31      3.97 o 
   2  13   8      111.72      122.73      5.14 o 
   3  13   8       22.61       31.59      3.21 o 
   4  13   8        2.69        2.16      3.09 o 
   5  13   8        1.34       -2.68      2.68 o 
   0  14   8        3.15       -0.29      3.21 o 
   1  14   8        0.94        6.64      2.49 o 
   2  14   8        1.02        3.70      2.82 o 
   3  14   8        5.74       11.95      3.97 o 
   4  14   8       45.60       52.57      5.59 o 
   5  14   8       91.84       72.68      5.19 o 
   1  15   8        5.11        3.97      3.15 o 
   2  15   8       49.70       48.57      5.52 o 
   3  15   8       16.11       10.22      4.38 o 
   4  15   8       14.00       14.74      4.24 o 
   0  16   8        6.02        8.22      4.68 o 
   1  16   8        0.14        6.18      4.10 o 
   2  16   8        6.19        0.64      5.58 o 
   1   1   9      216.75      185.22      2.89 o 
   2   1   9      846.53      855.04      8.14 o 
   3   1   9      982.04      965.44      9.67 o 
   4   1   9        0.38       -0.44      1.04 o 
   5   1   9       58.46       51.90      2.09 o 
   6   1   9       15.47       20.87      1.80 o 
   7   1   9        8.12        3.55      1.68 o 
   8   1   9       30.05       24.10      2.03 o 
   9   1   9        0.04        0.23      1.10 o 
   0   2   9     3254.41     3496.84     45.20 o 
   1   2   9       49.51       53.64      1.83 o 
   2   2   9       18.34        8.67      1.07 o 
   3   2   9      524.04      540.86      5.77 o 
   4   2   9        0.16        0.41      1.06 o 
   5   2   9      262.87      284.58      4.25 o 
   6   2   9        0.97        2.34      1.61 o 
   7   2   9        0.70        0.68      1.62 o 
   8   2   9        6.48        2.83      1.60 o 
   9   2   9       22.61       26.81      2.51 o 
   1   3   9      201.48      152.05      3.13 o 
   2   3   9      465.33      453.66      4.95 o 
   3   3   9       40.90       65.62      2.61 o 
   4   3   9        4.86        9.10      1.30 o 
   5   3   9       10.09        6.11      1.45 o 
   6   3   9      692.85      717.81      8.61 o 
   7   3   9       12.42       12.61      1.83 o 
   8   3   9       45.17       46.77      2.38 o 
   0   4   9    15086.06    15714.17    220.39 o 
   1   4   9       25.72       19.48      1.65 o 
   2   4   9       37.76       43.86      1.80 o 
   3   4   9      553.07      491.28      5.46 o 
   4   4   9       83.56      117.10      2.80 o 
   5   4   9        0.72        0.80      1.40 o 
   6   4   9        1.88        0.25      1.63 o 
   7   4   9       16.69       19.03      2.13 o 
   8   4   9      226.81      213.42      6.19 o 
   1   5   9      265.97      266.81      4.34 o 
   2   5   9       62.10       47.11      1.87 o 
   3   5   9       60.02       75.63      2.31 o 
   4   5   9       78.72       89.60      4.13 o 
   5   5   9        0.10       -0.38      1.39 o 
   6   5   9       86.10       92.09      3.34 o 
   7   5   9       41.37       33.03      2.45 o 
   8   5   9       76.28       90.32      4.55 o 
   0   6   9      116.25      132.48      4.52 o 
   1   6   9       10.23       15.32      1.68 o 
   2   6   9       43.51       43.45      1.87 o 
   3   6   9       11.68       10.20      1.56 o 
   4   6   9       92.88      106.46      3.13 o 
   5   6   9       73.57      101.74      3.15 o 
   6   6   9       95.99      107.32      3.59 o 
   7   6   9       55.87       53.71      2.78 o 
   8   6   9        8.52        9.38      2.25 o 
   1   7   9        0.05       -0.79      1.43 o 
   2   7   9       74.50      100.03      3.20 o 
   3   7   9       98.48       91.57      3.63 o 
   4   7   9      204.11      199.64      4.65 o 
   5   7   9       29.75       43.73      2.42 o 
   6   7   9      267.61      272.37      5.31 o 
   7   7   9        0.82       -1.20      2.05 o 
   8   7   9        8.29        5.87      2.20 o 
   0   8   9      641.17      786.64     13.39 o 
   1   8   9       39.94       50.97      2.59 o 
   2   8   9       46.59       58.29      2.92 o 
   3   8   9      150.09      139.31      3.55 o 
   4   8   9       92.27      102.43      3.74 o 
   5   8   9        4.13        5.81      1.78 o 
   6   8   9        9.38        9.74      2.07 o 
   7   8   9       47.85       44.48      2.72 o 
   1   9   9       19.97       28.13      3.15 o 
   2   9   9        3.25        3.80      1.92 o 
   3   9   9      101.65       95.51      3.75 o 
   4   9   9       65.09       63.17      3.33 o 
   5   9   9       31.67       27.47      2.73 o 
   6   9   9        1.36        2.48      2.01 o 
   7   9   9        0.88        2.25      2.35 o 
   0  10   9      914.12      883.72     15.18 o 
   1  10   9        5.68        1.10      1.85 o 
   2  10   9      387.64      347.61      6.39 o 
   3  10   9        0.24        0.40      2.00 o 
   4  10   9      128.63      163.71      5.46 o 
   5  10   9       14.84       19.82      2.62 o 
   6  10   9        6.74        5.68      2.28 o 
   7  10   9       14.69       17.29      3.02 o 
   1  11   9       19.69       12.24      2.26 o 
   2  11   9      210.23      192.29      4.93 o 
   3  11   9        0.00       -1.94      1.94 o 
   4  11   9       39.34       36.82      3.52 o 
   5  11   9        1.54        1.95      2.24 o 
   6  11   9        3.28        7.57      2.69 o 
   0  12   9        8.18       17.65      5.33 o 
   1  12   9       72.14       98.59      4.16 o 
   2  12   9        9.25        9.48      2.38 o 
   3  12   9       10.18        2.87      2.38 o 
   4  12   9        0.46        6.50      2.64 o 
   5  12   9       10.41       19.91      2.90 o 
   6  12   9       13.34       16.49      3.39 o 
   1  13   9       46.45       43.53      3.17 o 
   2  13   9        6.51        4.64      2.50 o 
   3  13   9        5.60        3.59      2.66 o 
   4  13   9        1.73       -0.65      2.61 o 
   5  13   9        6.71        7.74      3.18 o 
   0  14   9       13.11       23.27      5.66 o 
   1  14   9        6.67       11.53      2.76 o 
   2  14   9        6.68       12.82      2.81 o 
   3  14   9        4.11        1.32      2.57 o 
   4  14   9       16.59       23.87      4.49 o 
   1  15   9        0.97        2.82      3.03 o 
   2  15   9       54.60       58.45      5.15 o 
   3  15   9        0.19       -0.85      3.18 o 
   0  16   9        0.26        4.90      4.89 o 
   1  16   9        0.04        1.30      3.76 o 
   0   0  10      157.37      147.17      3.72 o 
   1   0  10       97.15      102.88      2.91 o 
   2   0  10      380.62      347.40      5.97 o 
   3   0  10      203.64      162.83      4.00 o 
   4   0  10       44.59       38.62      2.51 o 
   5   0  10      294.12      333.14      7.02 o 
   6   0  10        0.12       -1.91      1.91 o 
   7   0  10      251.60      225.56      9.49 o 
   8   0  10       32.35       36.80      3.44 o 
   1   1  10        5.69       12.42      1.12 o 
   2   1  10        0.01        1.27      1.02 o 
   3   1  10        2.13        6.97      1.22 o 
   4   1  10       27.87       26.55      1.70 o 
   5   1  10        0.58        1.44      1.41 o 
   6   1  10      139.66      144.73      3.65 o 
   7   1  10       39.76       27.79      2.22 o 
   8   1  10        0.67        1.26      1.83 o 
   0   2  10      174.00      171.43      4.89 o 
   1   2  10      171.40      172.79      2.94 o 
   2   2  10      435.66      400.44      4.75 o 
   3   2  10        3.37       -0.93      0.93 o 
   4   2  10       79.30       92.69      2.56 o 
   5   2  10        0.05       -1.32      1.32 o 
   6   2  10       66.54       79.79      2.95 o 
   7   2  10       12.35       16.15      1.96 o 
   8   2  10        3.96        6.16      1.80 o 
   1   3  10      184.37      192.16      3.63 o 
   2   3  10      127.58      125.73      2.68 o 
   3   3  10      340.24      332.63      4.23 o 
   4   3  10      129.48      142.02      2.97 o 
   5   3  10      270.19      267.22      4.48 o 
   6   3  10       16.69        9.36      1.87 o 
   7   3  10       61.80       58.74      2.78 o 
   8   3  10       47.18       61.22      2.85 o 
   0   4  10     1621.30     1496.97     21.67 o 
   1   4  10      144.41      168.63      3.53 o 
   2   4  10      247.18      254.37      4.35 o 
   3   4  10        6.35        8.06      1.20 o 
   4   4  10       89.61       80.07      2.51 o 
   5   4  10       66.92       75.07      2.79 o 
   6   4  10       53.32       60.42      2.97 o 
   7   4  10       32.01       20.28      2.19 o 
   8   4  10        1.55        4.02      1.89 o 
   1   5  10        7.54        3.57      0.91 o 
   2   5  10        4.43        5.09      1.13 o 
   3   5  10      122.56      104.58      2.89 o 
   4   5  10        0.12       -0.41      1.44 o 
   5   5  10       16.84       16.89      1.83 o 
   6   5  10       60.05       57.43      2.92 o 
   7   5  10       33.34       46.23      3.04 o 
   8   5  10       27.13       33.45      2.52 o 
   0   6  10       34.72       23.79      4.41 o 
   1   6  10      208.36      191.23      3.90 o 
   2   6  10        1.42        0.37      1.15 o 
   3   6  10        2.87       -1.02      1.33 o 
   4   6  10      316.72      305.27      4.93 o 
   5   6  10      125.70      111.51      3.85 o 
   6   6  10        6.73       10.52      1.97 o 
   7   6  10        0.02        3.18      1.91 o 
   8   6  10       15.29       20.81      2.21 o 
   1   7  10       23.78       32.50      2.24 o 
   2   7  10        1.85        2.80      1.80 o 
   3   7  10      312.07      365.40      5.57 o 
   4   7  10      548.85      541.74      8.40 o 
   5   7  10      207.57      194.19      4.21 o 
   6   7  10       93.10      110.61      3.88 o 
   7   7  10        7.87       15.05      2.27 o 
   0   8  10      111.08      127.67      5.33 o 
   1   8  10       24.08       27.61      2.21 o 
   2   8  10      124.34      142.15      4.18 o 
   3   8  10        7.25        4.74      1.64 o 
   4   8  10       10.51       19.10      2.40 o 
   5   8  10      128.29      143.91      4.35 o 
   6   8  10       74.59       64.19      3.78 o 
   7   8  10       21.60       27.36      2.53 o 
   1   9  10       45.29       56.75      2.89 o 
   2   9  10       54.76       54.85      3.10 o 
   3   9  10      188.61      169.80      4.31 o 
   4   9  10       84.90       92.05      3.82 o 
   5   9  10       39.34       34.41      2.73 o 
   6   9  10       16.27       18.07      2.55 o 
   7   9  10        0.05        2.21      2.13 o 
   0  10  10      486.93      444.73      9.79 o 
   1  10  10       73.29       48.86      3.01 o 
   2  10  10      470.55      499.62      8.05 o 
   3  10  10       15.76        6.20      2.34 o 
   4  10  10       29.59       23.73      2.61 o 
   5  10  10       27.69       40.97      3.18 o 
   6  10  10        7.92        8.58      2.47 o 
   1  11  10      170.24      158.07      4.80 o 
   2  11  10       37.73       38.72      2.97 o 
   3  11  10        8.29        3.36      2.39 o 
   4  11  10        1.66        6.35      2.27 o 
   5  11  10       33.26       36.73      3.23 o 
   6  11  10       19.02       16.57      2.67 o 
   0  12  10       24.42       31.96      4.43 o 
   1  12  10       54.66       46.04      3.28 o 
   2  12  10      232.76      269.58      6.70 o 
   3  12  10        2.93        0.92      2.41 o 
   4  12  10       16.41       15.43      2.71 o 
   5  12  10       33.53       40.41      3.38 o 
   1  13  10        7.91       19.47      2.78 o 
   2  13  10        7.99        5.94      2.60 o 
   3  13  10        1.90        0.62      2.38 o 
   4  13  10        4.84        5.13      2.92 o 
   5  13  10        4.72        2.60      2.90 o 
   0  14  10       15.44       15.23      4.97 o 
   1  14  10       28.37       49.62      3.94 o 
   2  14  10        5.30        0.84      2.59 o 
   3  14  10        0.07       -2.38      2.38 o 
   4  14  10        4.94       11.78      3.79 o 
   1  15  10       20.64       26.65      3.84 o 
   2  15  10        2.06        2.15      2.77 o 
   1   1  11        7.29        8.84      1.04 o 
   2   1  11       94.68       87.13      2.80 o 
   3   1  11        3.64        2.63      1.22 o 
   4   1  11      566.46      567.69      6.73 o 
   5   1  11        0.73        2.66      1.47 o 
   6   1  11       47.07       36.23      2.27 o 
   7   1  11      149.44      143.30      3.91 o 
   8   1  11       32.48       37.89      2.59 o 
   0   2  11      263.82      279.82      7.70 o 
   1   2  11        0.89        0.02      0.87 o 
   2   2  11       35.19       30.45      1.61 o 
   3   2  11       22.03       26.58      1.77 o 
   4   2  11      158.93      140.74      2.97 o 
   5   2  11       48.79       57.16      2.69 o 
   6   2  11      174.80      183.80      5.10 o 
   7   2  11       66.87       77.46      3.16 o 
   8   2  11        2.85        3.36      1.90 o 
   1   3  11       17.55       22.91      1.84 o 
   2   3  11      170.41      153.71      2.88 o 
   3   3  11       24.94       24.50      1.39 o 
   4   3  11        2.72        1.49      1.69 o 
   5   3  11        5.49        3.12      1.54 o 
   6   3  11      124.82      104.70      4.26 o 
   7   3  11       58.94       70.82      3.32 o 
   8   3  11        9.12       10.97      2.18 o 
   0   4  11      333.41      332.46      7.41 o 
   1   4  11      664.18      634.06      8.17 o 
   2   4  11       24.08       40.31      2.28 o 
   3   4  11      191.81      207.57      3.31 o 
   4   4  11       11.86        7.77      1.55 o 
   5   4  11       73.15       63.44      3.26 o 
   6   4  11        8.92        8.48      1.90 o 
   7   4  11      296.19      318.38      5.96 o 
   8   4  11       30.31       25.04      3.10 o 
   1   5  11      807.00      874.66     10.20 o 
   2   5  11        8.57        8.41      1.69 o 
   3   5  11        3.31       -1.15      1.20 o 
   4   5  11      296.70      319.13      5.09 o 
   5   5  11       32.84       39.54      2.30 o 
   6   5  11        6.00        7.23      1.98 o 
   7   5  11       23.26       14.50      2.28 o 
   8   5  11        1.15        2.95      2.65 o 
   0   6  11       10.61        2.52      2.20 o 
   1   6  11      255.22      247.74      4.96 o 
   2   6  11       58.70       59.24      3.04 o 
   3   6  11        1.73        5.18      1.61 o 
   4   6  11        4.65        2.04      1.57 o 
   5   6  11        0.35        3.28      1.67 o 
   6   6  11       66.31       83.70      3.45 o 
   7   6  11       25.59       18.85      2.39 o 
   1   7  11       39.92       45.68      2.57 o 
   2   7  11      131.45      122.82      3.19 o 
   3   7  11        9.50       10.90      1.95 o 
   4   7  11      386.11      383.75      9.03 o 
   5   7  11        0.19       -1.01      1.63 o 
   6   7  11       56.70       57.15      3.10 o 
   7   7  11        3.87        5.54      2.33 o 
   0   8  11       16.79        9.82      2.80 o 
   1   8  11       23.40       38.55      2.54 o 
   2   8  11        9.02        9.20      1.94 o 
   3   8  11      108.33       86.90      4.45 o 
   4   8  11        1.37        0.20      2.01 o 
   5   8  11        0.55        0.34      2.19 o 
   6   8  11        5.57        2.44      2.59 o 
   7   8  11        4.53        1.02      2.29 o 
   1   9  11        9.37       15.25      2.27 o 
   2   9  11       92.76      111.17      5.37 o 
   3   9  11       12.60        7.83      2.46 o 
   4   9  11       19.60       20.69      3.12 o 
   5   9  11       14.70       17.24      2.64 o 
   6   9  11       70.54       71.44      4.35 o 
   0  10  11       25.37       27.30      3.53 o 
   1  10  11       36.37       28.69      2.83 o 
   2  10  11       76.15       81.75      3.88 o 
   3  10  11      209.92      236.51      6.07 o 
   4  10  11        2.63        0.91      2.44 o 
   5  10  11       11.61        3.14      2.56 o 
   6  10  11       48.03       50.30      4.02 o 
   1  11  11       92.03       85.79      4.05 o 
   2  11  11        6.65        4.67      2.45 o 
   3  11  11       10.14       19.72      3.52 o 
   4  11  11       34.12       43.91      4.03 o 
   5  11  11        8.98       10.17      2.92 o 
   0  12  11        7.60       11.72      4.58 o 
   1  12  11        0.54        9.23      2.53 o 
   2  12  11       14.85       26.09      3.12 o 
   3  12  11        0.06       -0.76      2.41 o 
   4  12  11       20.36       18.57      3.35 o 
   5  12  11       15.49       15.10      3.79 o 
   1  13  11        2.33        1.26      2.28 o 
   2  13  11       50.41       61.57      4.17 o 
   3  13  11       11.92       15.08      3.40 o 
   4  13  11       16.50       15.24      3.95 o 
   0  14  11        0.45        4.40      3.63 o 
   1  14  11        1.09        4.48      3.41 o 
   2  14  11       26.00       21.54      3.43 o 
   3  14  11        2.46        0.23      2.87 o 
   1  15  11       22.28       29.44      3.91 o 
   0   0  12      240.22      198.07      7.94 o 
   1   0  12       44.56       37.66      3.02 o 
   2   0  12       40.36       33.41      3.05 o 
   3   0  12      160.57      153.20      4.87 o 
   4   0  12      226.68      216.23      5.96 o 
   5   0  12      123.18      120.56      5.68 o 
   6   0  12       16.01       13.43      2.78 o 
   7   0  12        1.01        1.58      2.62 o 
   8   0  12       38.07       35.71      3.70 o 
   1   1  12       78.14       66.41      1.96 o 
   2   1  12      189.95      173.56      3.11 o 
   3   1  12        9.49        6.22      1.42 o 
   4   1  12       42.61       42.33      2.78 o 
   5   1  12       19.19       28.54      2.18 o 
   6   1  12      140.15      139.45      4.46 o 
   7   1  12        0.27        0.33      1.85 o 
   8   1  12       18.31       22.79      2.40 o 
   0   2  12        0.44       -0.69      1.93 o 
   1   2  12      148.81      144.14      3.14 o 
   2   2  12       86.25       96.13      2.62 o 
   3   2  12       24.34       32.12      1.98 o 
   4   2  12       59.61       55.01      2.55 o 
   5   2  12        9.60       16.91      1.98 o 
   6   2  12        4.66        5.08      1.92 o 
   7   2  12       23.91       25.14      2.52 o 
   8   2  12       22.08       28.72      2.97 o 
   1   3  12      167.51      154.02      3.68 o 
   2   3  12        0.37        0.12      1.17 o 
   3   3  12      121.73      133.41      3.15 o 
   4   3  12      532.27      509.01      7.46 o 
   5   3  12       27.72       28.46      2.54 o 
   6   3  12       18.55       21.58      2.61 o 
   7   3  12        8.47        7.59      2.41 o 
   0   4  12       43.17       41.59      3.44 o 
   1   4  12       10.91       13.65      1.93 o 
   2   4  12      101.58      104.47      3.44 o 
   3   4  12        0.45        1.98      1.50 o 
   4   4  12      102.58      118.96      4.83 o 
   5   4  12       43.35       31.02      2.64 o 
   6   4  12       38.25       37.17      3.05 o 
   7   4  12       15.06       23.46      2.78 o 
   1   5  12       41.02       38.28      2.52 o 
   2   5  12       58.33       53.84      2.88 o 
   3   5  12      241.56      216.94      4.48 o 
   4   5  12      123.16      144.54      4.11 o 
   5   5  12       41.92       44.49      3.44 o 
   6   5  12      143.63      126.67      4.67 o 
   7   5  12        3.04        3.38      3.22 o 
   0   6  12      438.79      422.94     11.99 o 
   1   6  12      449.86      478.37      7.02 o 
   2   6  12       89.72       87.09      3.56 o 
   3   6  12       10.49       19.76      2.30 o 
   4   6  12      246.22      272.92      5.49 o 
   5   6  12        0.23        2.13      2.13 o 
   6   6  12       27.31       26.92      2.85 o 
   7   6  12       43.01       43.79      3.38 o 
   1   7  12      602.53      547.59      7.76 o 
   2   7  12       43.57       48.07      2.99 o 
   3   7  12      316.56      358.24      6.77 o 
   4   7  12      103.64       90.02      4.20 o 
   5   7  12        1.56        0.77      2.35 o 
   6   7  12       40.63       43.81      4.30 o 
   7   7  12       92.48       88.12      4.25 o 
   0   8  12      377.54      391.17     14.13 o 
   1   8  12       25.79       34.28      2.67 o 
   2   8  12       36.70       31.94      3.24 o 
   3   8  12      121.12       95.08      4.34 o 
   4   8  12       33.69       38.92      3.63 o 
   5   8  12       62.53       70.38      4.30 o 
   6   8  12       29.06       32.68      3.44 o 
   1   9  12        0.01        0.94      1.93 o 
   2   9  12       91.08      100.74      4.72 o 
   3   9  12        3.20       -2.15      2.15 o 
   4   9  12       42.30       42.81      3.78 o 
   5   9  12       24.53       26.85      3.61 o 
   6   9  12        0.87        5.55      3.06 o 
   0  10  12       22.37       22.42      3.53 o 
   1  10  12       28.61       42.45      3.26 o 
   2  10  12      130.11      129.52      4.77 o 
   3  10  12        0.30       -0.02      2.34 o 
   4  10  12        2.25        0.26      2.71 o 
   5  10  12        2.88       -1.20      2.69 o 
   1  11  12      101.03      101.18      4.40 o 
   2  11  12        0.23        1.30      2.50 o 
   3  11  12        9.42       15.79      3.17 o 
   4  11  12        5.28        0.81      2.72 o 
   5  11  12        1.56        2.45      3.07 o 
   0  12  12       10.39        5.32      4.52 o 
   1  12  12       24.39       14.66      2.97 o 
   2  12  12        0.45        2.02      2.64 o 
   3  12  12        0.80       -2.56      2.56 o 
   4  12  12       11.58       21.56      3.63 o 
   1  13  12        7.74        8.62      2.97 o 
   2  13  12        4.01        2.90      2.60 o 
   3  13  12        0.02        1.25      4.14 o 
   0  14  12       10.70       10.96      4.30 o 
   1  14  12       16.18       15.18      3.43 o 
   2  14  12        1.23       -2.70      2.70 o 
   1   1  13       21.99       28.53      1.87 o 
   2   1  13        2.84        1.65      1.29 o 
   3   1  13       52.68       54.71      2.54 o 
   4   1  13       69.63       76.70      4.25 o 
   5   1  13        4.21        1.67      1.97 o 
   6   1  13       42.39       45.12      3.19 o 
   7   1  13       53.40       46.83      3.36 o 
   0   2  13      416.21      449.39      9.28 o 
   1   2  13      362.48      383.49      5.44 o 
   2   2  13        1.85       -1.14      1.14 o 
   3   2  13        0.24        3.02      1.49 o 
   4   2  13        3.17        5.69      1.69 o 
   5   2  13      111.15       94.36      3.98 o 
   6   2  13        0.00        1.04      2.13 o 
   7   2  13       40.40       45.06      3.30 o 
   1   3  13        1.10       -1.52      1.52 o 
   2   3  13        9.29       18.07      1.59 o 
   3   3  13        5.65        5.59      1.59 o 
   4   3  13       22.12       25.09      2.28 o 
   5   3  13       47.45       47.06      3.18 o 
   6   3  13        7.55       10.65      2.39 o 
   7   3  13       13.94       15.67      3.44 o 
   0   4  13      388.25      395.47     11.82 o 
   1   4  13      138.46      139.08      3.95 o 
   2   4  13       62.44       60.38      2.86 o 
   3   4  13      117.94      123.00      4.18 o 
   4   4  13       49.96       36.75      2.50 o 
   5   4  13       21.03       24.24      2.66 o 
   6   4  13        3.78        2.96      2.26 o 
   7   4  13       14.61       12.52      2.60 o 
   1   5  13      103.71      106.72      3.73 o 
   2   5  13        1.08       -0.43      1.86 o 
   3   5  13      135.53      126.77      4.27 o 
   4   5  13       29.24       27.25      2.52 o 
   5   5  13      104.73       94.16      4.99 o 
   6   5  13        0.92       -2.13      2.13 o 
   7   5  13       19.56       19.00      3.31 o 
   0   6  13      346.49      310.66      8.74 o 
   1   6  13      307.23      314.31      5.72 o 
   2   6  13       89.25       96.35      3.92 o 
   3   6  13        0.80       -0.44      2.19 o 
   4   6  13       11.09       18.34      2.72 o 
   5   6  13       37.87       28.01      2.83 o 
   6   6  13        6.99       11.56      2.51 o 
   1   7  13       21.11       22.58      2.45 o 
   2   7  13        0.06       -0.24      2.00 o 
   3   7  13      247.08      274.54      7.14 o 
   4   7  13        0.38       -0.13      2.23 o 
   5   7  13       54.81       59.68      4.14 o 
   6   7  13        0.00        2.47      2.34 o 
   0   8  13      406.49      359.19      9.17 o 
   1   8  13        7.44        4.66      2.10 o 
   2   8  13       37.08       50.89      3.46 o 
   3   8  13      175.07      203.74      7.63 o 
   4   8  13       29.15       24.32      2.95 o 
   5   8  13        0.13        2.20      3.07 o 
   6   8  13        7.23        4.60      3.52 o 
   1   9  13        0.39        0.33      2.06 o 
   2   9  13       30.91       36.52      3.16 o 
   3   9  13        2.33        1.32      2.67 o 
   4   9  13       21.84       25.73      3.54 o 
   5   9  13       15.30       14.98      3.22 o 
   0  10  13        4.03        6.10      4.82 o 
   1  10  13        0.58       -1.46      2.13 o 
   2  10  13       17.24       23.57      2.83 o 
   3  10  13        1.91       -2.85      2.85 o 
   4  10  13        0.39        0.49      2.70 o 
   5  10  13       70.65       59.46      4.43 o 
   1  11  13        0.12        1.20      2.33 o 
   2  11  13       43.83       38.50      3.63 o 
   3  11  13       29.87       34.69      3.79 o 
   4  11  13        1.64        0.97      2.88 o 
   0  12  13        1.35        3.75      4.15 o 
   1  12  13        8.58        9.69      2.85 o 
   2  12  13        2.27        2.86      2.88 o 
   3  12  13        5.04        2.94      2.82 o 
   1  13  13        9.61        9.36      3.55 o 
   2  13  13        3.45        3.69      2.85 o 
   0   0  14      923.75      967.87     23.01 o 
   1   0  14       15.78       19.27      2.95 o 
   2   0  14        2.60        4.69      1.88 o 
   3   0  14      416.89      405.66      8.62 o 
   4   0  14       67.04       55.24      3.99 o 
   5   0  14       23.24       28.71      3.87 o 
   6   0  14       23.57       35.59      4.43 o 
   7   0  14        9.41        1.28      4.24 o 
   1   1  14        3.87        2.75      1.71 o 
   2   1  14       82.03       77.63      2.73 o 
   3   1  14       61.47       62.05      2.78 o 
   4   1  14       53.42       46.04      2.78 o 
   5   1  14        9.65        7.66      2.23 o 
   6   1  14       91.31       96.61      4.31 o 
   7   1  14        0.24        0.38      2.43 o 
   0   2  14      255.31      249.42      6.99 o 
   1   2  14       38.26       40.85      2.16 o 
   2   2  14       25.38       24.37      1.90 o 
   3   2  14       48.46       52.41      2.60 o 
   4   2  14        1.21       -0.62      1.69 o 
   5   2  14        2.91        1.69      2.11 o 
   6   2  14        0.53        3.10      2.21 o 
   7   2  14        3.03        0.88      2.43 o 
   1   3  14        3.04        2.08      1.51 o 
   2   3  14        1.34        3.70      1.65 o 
   3   3  14      143.95      165.45      5.35 o 
   4   3  14        3.03        4.57      1.92 o 
   5   3  14        1.04        0.73      2.15 o 
   6   3  14        4.28        2.31      2.20 o 
   7   3  14       25.16       30.32      3.17 o 
   0   4  14       77.17       81.73      4.79 o 
   1   4  14       37.57       46.35      2.72 o 
   2   4  14        1.15        2.85      1.74 o 
   3   4  14       68.50       63.06      3.36 o 
   4   4  14        0.84        3.05      1.93 o 
   5   4  14        2.28        0.49      3.01 o 
   6   4  14       15.53       17.77      2.77 o 
   1   5  14       26.10       36.70      2.67 o 
   2   5  14        0.11        0.01      1.89 o 
   3   5  14      358.44      357.49      6.63 o 
   4   5  14       62.49       64.27      3.42 o 
   5   5  14       12.28        8.53      2.40 o 
   6   5  14       25.97       35.74      3.29 o 
   0   6  14      839.82      809.47     15.23 o 
   1   6  14        6.42        6.45      2.02 o 
   2   6  14        0.00       -1.82      1.90 o 
   3   6  14       19.81       18.11      2.88 o 
   4   6  14       74.38       75.16      4.02 o 
   5   6  14       58.49       69.66      3.82 o 
   6   6  14       12.03       11.91      2.82 o 
   1   7  14        2.23        5.49      2.21 o 
   2   7  14        8.53        9.24      2.47 o 
   3   7  14      101.48       83.24      4.84 o 
   4   7  14       23.12       21.45      3.01 o 
   5   7  14       26.33       30.71      3.60 o 
   6   7  14       10.50       13.09      3.13 o 
   0   8  14      228.52      248.31     11.24 o 
   1   8  14        0.72        0.12      2.15 o 
   2   8  14      309.70      313.96      7.85 o 
   3   8  14        0.29        3.57      2.64 o 
   4   8  14       47.96       35.18      3.57 o 
   5   8  14       13.24       -1.86      2.77 o 
   1   9  14       41.15       38.73      3.31 o 
   2   9  14        1.52        4.49      2.43 o 
   3   9  14        8.49       13.35      3.05 o 
   4   9  14        3.04        1.37      2.55 o 
   5   9  14        2.29       -0.17      2.81 o 
   0  10  14       11.55        2.92      3.77 o 
   1  10  14       15.02       16.63      2.81 o 
   2  10  14       29.20       26.80      3.34 o 
   3  10  14        0.05       -2.72      2.72 o 
   4  10  14        0.01        5.35      3.03 o 
   1  11  14        5.73        2.71      2.51 o 
   2  11  14        1.59       -1.37      2.51 o 
   3  11  14        0.01       -2.15      2.97 o 
   0  12  14        0.07        0.37      3.87 o 
   1  12  14        6.58        0.93      2.88 o 
   2  12  14        2.59       -2.75      2.75 o 
   1   1  15        0.46        1.63      1.71 o 
   2   1  15        3.53        3.08      1.94 o 
   3   1  15       16.28       18.64      2.32 o 
   4   1  15        6.16        6.92      2.08 o 
   5   1  15        9.93       13.14      2.39 o 
   6   1  15        2.26        4.20      2.45 o 
   0   2  15      177.49      188.17      6.71 o 
   1   2  15       15.17       12.98      2.11 o 
   2   2  15       77.42       84.47      4.49 o 
   3   2  15      194.91      202.19      4.83 o 
   4   2  15       14.85       16.55      2.55 o 
   5   2  15       32.61       38.39      3.11 o 
   6   2  15       11.73       10.67      2.68 o 
   1   3  15       43.94       46.20      3.60 o 
   2   3  15        6.62        5.56      1.80 o 
   3   3  15        1.07        5.03      2.04 o 
   4   3  15       11.37       15.07      2.61 o 
   5   3  15       16.85       18.46      3.04 o 
   6   3  15       20.42       23.73      2.91 o 
   0   4  15        9.63        9.52      3.07 o 
   1   4  15        1.06       -1.45      1.80 o 
   2   4  15        0.93        2.24      1.74 o 
   3   4  15        8.00        8.35      2.21 o 
   4   4  15        1.30        0.98      2.11 o 
   5   4  15        0.31        0.86      3.37 o 
   6   4  15        0.33       -0.66      2.42 o 
   1   5  15       47.26       57.58      3.18 o 
   2   5  15        1.19        1.63      1.87 o 
   3   5  15        5.88        2.62      3.56 o 
   4   5  15       96.77      104.96      4.73 o 
   5   5  15       24.91       21.42      3.24 o 
   6   5  15       28.35       41.04      4.95 o 
   0   6  15       37.51       27.48      3.80 o 
   1   6  15       15.00       21.88      2.75 o 
   2   6  15       39.90       40.88      3.26 o 
   3   6  15       17.06       12.63      2.74 o 
   4   6  15        4.97       -1.88      3.70 o 
   5   6  15        0.69       -0.04      2.67 o 
   1   7  15       15.39       19.05      2.73 o 
   2   7  15       34.82       33.75      3.04 o 
   3   7  15       11.23        5.18      2.75 o 
   4   7  15        9.40        6.53      2.72 o 
   5   7  15       11.13        7.30      2.96 o 
   0   8  15      165.70      182.08      7.44 o 
   1   8  15       88.53       90.17      4.34 o 
   2   8  15       10.79       12.93      2.83 o 
   3   8  15       14.37       14.99      3.27 o 
   4   8  15        2.28       -2.30      2.30 o 
   5   8  15        1.31        2.54      2.82 o 
   1   9  15      163.29      169.44      5.84 o 
   2   9  15       43.19       34.56      3.59 o 
   3   9  15        0.00       -0.32      3.05 o 
   4   9  15        1.14        0.41      2.68 o 
   0  10  15        8.81        5.66      3.87 o 
   1  10  15       18.77       17.56      4.19 o 
   2  10  15       37.12       24.13      3.41 o 
   3  10  15        0.32       -2.98      2.98 o 
   1  11  15        1.98        3.17      3.14 o 
   2  11  15        0.03       -2.47      2.76 o 
   0  12  15        0.22        1.18      4.10 o 
   0   0  16       83.48       93.06      7.53 o 
   1   0  16       37.95       48.28      5.24 o 
   2   0  16       51.55       63.88      5.41 o 
   3   0  16        0.02        1.33      3.43 o 
   4   0  16        3.21       -1.53      4.02 o 
   5   0  16        5.37        9.18      4.68 o 
   6   0  16        0.03        0.35      3.54 o 
   1   1  16       21.63       29.33      2.59 o 
   2   1  16       35.19       36.75      3.32 o 
   3   1  16        8.96        9.08      2.57 o 
   4   1  16       83.25       73.72      5.26 o 
   5   1  16       15.16       19.59      3.18 o 
   6   1  16       63.10       50.76      4.15 o 
   0   2  16        0.61       -0.47      2.83 o 
   1   2  16       47.06       38.88      2.82 o 
   2   2  16       41.44       46.23      3.55 o 
   3   2  16        2.21       -2.28      2.28 o 
   4   2  16       18.87       16.76      3.58 o 
   5   2  16        0.02       -0.34      2.51 o 
   6   2  16        0.00       -2.51      2.51 o 
   1   3  16        5.79        7.50      2.10 o 
   2   3  16        0.12       -1.91      1.91 o 
   3   3  16        2.22        7.56      2.65 o 
   4   3  16      284.01      277.42      7.11 o 
   5   3  16       18.09       20.89      3.28 o 
   0   4  16       55.02       72.97      5.13 o 
   1   4  16        7.33       -0.60      2.17 o 
   2   4  16        9.51       11.53      2.47 o 
   3   4  16        0.02        1.79      2.29 o 
   4   4  16       44.40       50.38      3.97 o 
   5   4  16        0.89        0.93      2.67 o 
   1   5  16       11.31       12.65      2.61 o 
   2   5  16       48.44       57.57      3.21 o 
   3   5  16        3.49        3.96      2.48 o 
   4   5  16      250.16      262.02      6.66 o 
   5   5  16        1.04       -2.91      2.91 o 
   0   6  16      180.06      191.23     10.74 o 
   1   6  16        9.49        6.56      2.43 o 
   2   6  16       12.18       20.11      2.57 o 
   3   6  16        8.91       18.26      3.65 o 
   4   6  16       19.25       13.72      2.99 o 
   5   6  16        2.77        3.17      2.82 o 
   1   7  16       61.59       58.92      3.87 o 
   2   7  16        3.30       11.21      2.64 o 
   3   7  16        4.24        3.02      2.68 o 
   4   7  16        0.05       -0.55      2.64 o 
   0   8  16        3.48        2.58      3.87 o 
   1   8  16       18.58        9.11      3.03 o 
   2   8  16      122.98      103.45      5.16 o 
   3   8  16        8.24        5.50      2.75 o 
   4   8  16       11.05       15.26      3.05 o 
   1   9  16        0.37        2.04      2.47 o 
   2   9  16        8.27        9.71      4.13 o 
   3   9  16        0.75       -0.34      2.87 o 
   0  10  16        0.17       -2.46      3.71 o 
   1  10  16        1.44        1.02      2.82 o 
   2  10  16        1.57        0.02      2.85 o 
   1   1  17        4.48        4.33      2.15 o 
   2   1  17       25.30       28.11      3.20 o 
   3   1  17        3.03        2.04      2.66 o 
   4   1  17        4.67        4.05      4.58 o 
   5   1  17        3.76        1.60      3.27 o 
   0   2  17        3.34        5.52      3.02 o 
   1   2  17        2.33        0.84      2.03 o 
   2   2  17        0.75        0.90      2.33 o 
   3   2  17       19.81        9.68      2.97 o 
   4   2  17        7.70       11.24      4.50 o 
   5   2  17        6.66        8.03      3.67 o 
   1   3  17        0.37       -1.58      2.11 o 
   2   3  17       10.98        9.93      2.74 o 
   3   3  17       24.29       33.10      3.80 o 
   4   3  17        4.64        4.60      3.75 o 
   5   3  17       18.02       23.32      4.02 o 
   0   4  17       20.77       16.28      3.51 o 
   1   4  17        3.76        5.44      2.44 o 
   2   4  17       32.76       31.39      3.40 o 
   3   4  17        3.42        1.83      2.93 o 
   4   4  17       28.00       41.75      4.80 o 
   1   5  17       23.12       19.10      2.82 o 
   2   5  17        0.05        4.19      2.73 o 
   3   5  17      105.39      116.75      5.90 o 
   4   5  17        2.02       -2.17      3.07 o 
   0   6  17      165.84      156.43      9.32 o 
   1   6  17       39.78       26.58      3.10 o 
   2   6  17       50.16       54.55      4.20 o 
   3   6  17       21.25       25.79      3.75 o 
   4   6  17       11.83       21.58      4.12 o 
   1   7  17       25.05       29.21      3.19 o 
   2   7  17        0.91       -2.61      3.03 o 
   3   7  17        0.11        2.22      2.64 o 
   0   8  17      155.22      133.86      8.43 o 
   1   8  17       74.88       72.93      4.37 o 
   2   8  17        2.75        3.33      3.34 o 
   3   8  17        0.27       -2.56      2.67 o 
   1   9  17       55.94       46.76      4.18 o 
   0   0  18      263.51      197.53     17.01 o 
   1   0  18        0.17       -0.33      3.83 o 
   2   0  18        0.00        1.58      3.76 o 
   3   0  18      134.69      131.01     14.52 o 
   4   0  18        1.18       -0.50      4.68 o 
   1   1  18        3.31        2.76      3.07 o 
   2   1  18        4.65       -1.67      2.45 o 
   3   1  18       13.66        8.82      3.50 o 
   4   1  18       20.64       23.59      4.43 o 
   0   2  18       70.55       62.59      5.17 o 
   1   2  18        0.51        0.31      2.33 o 
   2   2  18        0.10        0.31      2.68 o 
   3   2  18       20.25       13.05      3.34 o 
   4   2  18        0.31        2.49      3.44 o 
   1   3  18        0.88       -0.93      2.45 o 
   2   3  18        4.16        2.16      2.70 o 
   3   3  18      111.79      116.03      6.53 o 
   4   3  18        2.63        5.53      3.37 o 
   0   4  18        4.86        2.23      3.50 o 
   1   4  18        2.14        5.74      2.51 o 
   2   4  18        1.43       -2.33      2.48 o 
   3   4  18        8.13        6.97      3.92 o 
   1   5  18        0.80        1.23      2.50 o 
   2   5  18        3.50        4.07      3.31 o 
   3   5  18       69.37       72.54      5.22 o 
   0   6  18       22.26       23.12      5.19 o 
   1   6  18        1.59       -2.41      2.85 o 
   2   6  18       35.83       36.04      5.10 o 
   1   7  18       41.51       45.21      3.81 o 
   2   7  18        2.76        7.26      3.37 o 
   0   8  18       14.76       25.53      5.10 o 
   1   1  19        7.78        8.14      2.89 o 
   2   1  19        3.67       -0.42      2.74 o 
   3   1  19       27.39       37.81      5.22 o 
   0   2  19        6.06       12.50      3.81 o 
   1   2  19        3.90        2.38      2.75 o 
   2   2  19        0.15       -2.43      2.43 o 
   3   2  19        0.20        1.27      3.10 o 
   1   3  19       11.75       12.47      2.88 o 
   2   3  19        1.81        3.24      2.97 o 
   0   4  19        5.16        6.30      4.21 o 
   1   4  19        3.61        4.37      2.95 o 
   2   4  19        4.16        3.97      2.99 o 
   1   5  19        0.09        1.49      3.62 o 
   0   0  20       27.29       34.29      6.64 o 
                                                 
